# Supplementary material for: SCSPOD14, a South China Sea physical oceanographic dataset derived from in situ measurements during 1919–2014
Source: Sci Data. 2016 Apr 26;3:160029. doi: 10.1038/sdata.2016.29 (PMC4845715; doi:10.1038/sdata.2016.29)
Supplement: Supplementary file 1 [file sdata201629-isa1.zip]

Archive with 3 entries (3 files):
- i_Investigation.txt
- s_study_Wang.txt
- a_assay_Wang.txt
