# Supplementary material for: SCSPOD14, a South China Sea physical oceanographic dataset derived from in situ measurements during 1919–2014
Source: Sci Data. 2016 Apr 26;3:160029. doi: 10.1038/sdata.2016.29 (PMC4845715; doi:10.1038/sdata.2016.29)
Supplement: Supplementary file 1 [file sdata201629-isa1.zip › i_Investigation.txt]

# Investigation File generated for Scientific Data with Investigation File Authoring Tool version 0.1.0 on 14/04/2016 - This metadata file is CC0
ONTOLOGY SOURCE REFERENCE
Term Source Name	GAZ	UO	OBI	ERO	ENVO
Term Source File	http://data.bioontology.org/ontologies/GAZ	http://data.bioontology.org/ontologies/UO	http://data.bioontology.org/ontologies/OBI	http://data.bioontology.org/ontologies/ERO	http://data.bioontology.org/ontologies/ENVO
Term Source Version	$Revision: 1.512 $	unknown	2014-08-18	2013-08-02	releases/2014-09-16
Term Source Description	Gazetteer	Units of Measurement Ontology	Ontology for Biomedical Investigations	Eagle-I Research Resource Ontology	Environment Ontology
INVESTIGATION
Investigation Identifier
Investigation Title
Investigation Description
Investigation Submission Date
Investigation Public Release Date
INVESTIGATION PUBLICATIONS
Investigation PubMed ID
Investigation Publication DOI
Investigation Publication Author List
Investigation Publication Title
Investigation Publication Status
Investigation Publication Status Term Accession Number
Investigation Publication Status Term Source REF
INVESTIGATION CONTACTS
Investigation Person Last Name
Investigation Person Mid Initials
Investigation Person First Name
Investigation Person Address
Investigation Person Phone
Investigation Person Fax
Investigation Person Email
Investigation Person Affiliation
Investigation Person Roles
Investigation Person Roles Term Accession Number
Investigation Person Roles Term Source REF
STUDY
Study Identifier	10.1038/sdata.2016.29
Study Title	SCSPOD14, a South China Sea physical oceanographic dataset derived from in situ measurements during 1919–2014
Study Submission Date	24/08/2015
Study Public Release Date	26/04/2016
Study Description	http://www.nature.com/articles/sdata201629#abstract
Study File Name	s_study_Wang.txt
Comment[Subject Keywords]	//;///
Comment[Manuscript Licence]	CC BY-4.0
Comment[Experimental Metadata Licence]	CC0
Comment[Supplementary Information File Name]	
Comment[Supplementary Information File Type]	x-zip-compressed
Comment[Supplementary Information File URL]	http://www.nature.com/articles/sdata201629#supplementary-information
Comment[Data Repository]	figshare
Comment[Data Record Accession]	doi:10.6084/m9.figshare.c.1513842
Comment[Data Record URI]	http://dx.doi.org/10.6084/m9.figshare.c.1513842
STUDY DESIGN DESCRIPTORS
Study Design Type	time series design	observation design	data integration objective	source-based data analysis objective
Study Design Type Term Accession Number	OBI:0500020	OBI:0300311	ERO:0100092	ERO:0100121
Study Design Type Term Source REF	OBI	OBI	ERO	ERO
STUDY PUBLICATIONS
Study PubMed ID
Study Publication DOI
Study Publication Author List
Study Publication Title
Study Publication Status
Study Publication Status Term Accession Number
Study Publication Status Term Source REF
STUDY FACTORS
Study Factor Name
Study Factor Type
Study Factor Type Term Accession Number
Study Factor Type Term Source REF
STUDY ASSAYS
Study Assay Measurement Type	hydrographic feature
Study Assay Measurement Type Term Accession Number	ENVO:00000012
Study Assay Measurement Type Term Source REF	ENVO
Study Assay Technology Type	in situ measurement
Study Assay Technology Type Term Accession Number	""
Study Assay Technology Type Term Source REF	""
Study Assay Technology Platform	""
Study Assay File Name	a_assay_Wang.txt
STUDY PROTOCOLS
Study Protocol Name	Data collection	Quality control of the observations	Selected temperature and salinity profiles	Generation of the gridded data	Definitions of upper layer stratification
Study Protocol Type	data collection method	quality control	temperature of environmental material	information processor function	data transformation
Study Protocol Type Term Accession Number	ERO:0001932	ERO:0001219	ENVO:09200000	OBI:0000392	OBI:0200000
Study Protocol Type Term Source REF	ERO	ERO	ENVO	OBI	OBI
Study Protocol Description					
Study Protocol URI	""	""	""	""	""
Study Protocol Version					
Study Protocol Parameters Name	""	""	""	""	""
Study Protocol Parameters Name Term Accession Number	""	""	""	""	""
Study Protocol Parameters Name Term Source REF	""	""	""	""	""
Study Protocol Components Name	""	""	""	""	""
Study Protocol Components Type	""	""	""	""	""
Study Protocol Components Type Term Accession Number	""	""	""	""	""
Study Protocol Components Type Term Source REF	""	""	""	""	""
STUDY CONTACTS
Study Person Last Name	Zeng	Wang	Chen	Wang	Chen
Study Person First Name	Lili	Dongxiao	Ju	Weiqiang	Rongyu
Study Person Mid Initials					
Study Person Email	""	dxwang@scsio.ac.cn	""	""	""
Study Person Phone					
Study Person Fax					
Study Person Address					
Study Person Affiliation	State Key Laboratory of Tropical Oceanography, South China Sea Institute of Oceanology, Chinese Academy of Sciences, Guangzhou 510301, China	State Key Laboratory of Tropical Oceanography, South China Sea Institute of Oceanology, Chinese Academy of Sciences, Guangzhou 510301, China	State Key Laboratory of Tropical Oceanography, South China Sea Institute of Oceanology, Chinese Academy of Sciences, Guangzhou 510301, China	State Key Laboratory of Tropical Oceanography, South China Sea Institute of Oceanology, Chinese Academy of Sciences, Guangzhou 510301, China	State Key Laboratory of Tropical Oceanography, South China Sea Institute of Oceanology, Chinese Academy of Sciences, Guangzhou 510301, China
Study Person Roles					
Study Person Roles Term Accession Number					
Study Person Roles Term Source REF					
Comment[Study Person ORCID]					
Comment[Funder]					
Comment[FundRef ID]					
Comment[Funder Term Source REF]					
Comment[Grant Identifier]					
