# Supplementary material for: SCSPOD14, a South China Sea physical oceanographic dataset derived from in situ measurements during 1919–2014
Source: Sci Data. 2016 Apr 26;3:160029. doi: 10.1038/sdata.2016.29 (PMC4845715; doi:10.1038/sdata.2016.29)
Supplement: Supplementary file 1 [file sdata201629-isa1.zip › s_study_Wang.txt]

Source Name	Comment[number of T/S profiles]	Comment[date range]	Comment[cruise date]	Characteristics[geographical location]	Term Source REF	Term Accession Number	Characteristics[environment type]	Term Source REF	Term Accession Number	Characteristics[Southernmost latitude]	Unit	Term Source REF	Term Accession Number	Characteristics[Northernmost latitude]	Unit	Term Source REF	Term Accession Number	Characteristics[Westernmost longitude]	Unit	Term Source REF	Term Accession Number	Characteristics[Easternmost longitude]	Unit	Term Source REF	Term Accession Number	Protocol REF	Protocol REF	Sample Name
WOD09	39673	February 1907 to January 2009		South China Sea	GAZ	GAZ:00008989	sea water environment	ENVO	ENVO:01000321	0	degree	UO	UO:0000185	25	degree	UO	UO:0000185	100	degree	UO	UO:0000185	125	degree	UO	UO:0000185	Data collection	Quality control of the observations	WOD09
Argo	10140	January 2009 to 2016		South China Sea	GAZ	GAZ:00008989	sea water environment	ENVO	ENVO:01000321	0	degree	UO	UO:0000185	25	degree	UO	UO:0000185	100	degree	UO	UO:0000185	125	degree	UO	UO:0000185	Data collection	Quality control of the observations	Argo
SCSIO	11774	1971 to 2014		South China Sea	GAZ	GAZ:00008989	sea water environment	ENVO	ENVO:01000321	0	degree	UO	UO:0000185	25	degree	UO	UO:0000185	100	degree	UO	UO:0000185	125	degree	UO	UO:0000185	Data collection	Quality control of the observations	SCSIO
SCSIO	39		197109	Pearl River Delta	GAZ	GAZ:00129796	sea water environment	ENVO	ENVO:01000321	0	degree	UO	UO:0000185	25	degree	UO	UO:0000185	100	degree	UO	UO:0000185	125	degree	UO	UO:0000185	Data collection	Quality control of the observations	SCSIO_1
SCSIO	65		197112	Pearl River Delta	GAZ	GAZ:00129796	sea water environment	ENVO	ENVO:01000321	0	degree	UO	UO:0000185	25	degree	UO	UO:0000185	100	degree	UO	UO:0000185	125	degree	UO	UO:0000185	Data collection	Quality control of the observations	SCSIO_2
SCSIO	169		197203	South China Sea	GAZ	GAZ:00008989	sea water environment	ENVO	ENVO:01000321	0	degree	UO	UO:0000185	25	degree	UO	UO:0000185	100	degree	UO	UO:0000185	125	degree	UO	UO:0000185	Data collection	Quality control of the observations	SCSIO_3
SCSIO	52		197204	South China Sea	GAZ	GAZ:00008989	sea water environment	ENVO	ENVO:01000321	0	degree	UO	UO:0000185	25	degree	UO	UO:0000185	100	degree	UO	UO:0000185	125	degree	UO	UO:0000185	Data collection	Quality control of the observations	SCSIO_4
SCSIO	182		197205	South China Sea	GAZ	GAZ:00008989	sea water environment	ENVO	ENVO:01000321	0	degree	UO	UO:0000185	25	degree	UO	UO:0000185	100	degree	UO	UO:0000185	125	degree	UO	UO:0000185	Data collection	Quality control of the observations	SCSIO_5
SCSIO	39		197207	South China Sea	GAZ	GAZ:00008989	sea water environment	ENVO	ENVO:01000321	0	degree	UO	UO:0000185	25	degree	UO	UO:0000185	100	degree	UO	UO:0000185	125	degree	UO	UO:0000185	Data collection	Quality control of the observations	SCSIO_6
SCSIO	77		197208	South China Sea	GAZ	GAZ:00008989	sea water environment	ENVO	ENVO:01000321	0	degree	UO	UO:0000185	25	degree	UO	UO:0000185	100	degree	UO	UO:0000185	125	degree	UO	UO:0000185	Data collection	Quality control of the observations	SCSIO_7
SCSIO	78		197210	South China Sea	GAZ	GAZ:00008989	sea water environment	ENVO	ENVO:01000321	0	degree	UO	UO:0000185	25	degree	UO	UO:0000185	100	degree	UO	UO:0000185	125	degree	UO	UO:0000185	Data collection	Quality control of the observations	SCSIO_8
SCSIO	234		197303	South China Sea	GAZ	GAZ:00008989	sea water environment	ENVO	ENVO:01000321	0	degree	UO	UO:0000185	25	degree	UO	UO:0000185	100	degree	UO	UO:0000185	125	degree	UO	UO:0000185	Data collection	Quality control of the observations	SCSIO_9
SCSIO	130		197305	South China Sea	GAZ	GAZ:00008989	sea water environment	ENVO	ENVO:01000321	0	degree	UO	UO:0000185	25	degree	UO	UO:0000185	100	degree	UO	UO:0000185	125	degree	UO	UO:0000185	Data collection	Quality control of the observations	SCSIO_10
SCSIO	104		197306	South China Sea	GAZ	GAZ:00008989	sea water environment	ENVO	ENVO:01000321	0	degree	UO	UO:0000185	25	degree	UO	UO:0000185	100	degree	UO	UO:0000185	125	degree	UO	UO:0000185	Data collection	Quality control of the observations	SCSIO_11
SCSIO	26		197308	Pearl River Delta	GAZ	GAZ:00129796	sea water environment	ENVO	ENVO:01000321	0	degree	UO	UO:0000185	25	degree	UO	UO:0000185	100	degree	UO	UO:0000185	125	degree	UO	UO:0000185	Data collection	Quality control of the observations	SCSIO_12
SCSIO	104		197309	South China Sea	GAZ	GAZ:00008989	sea water environment	ENVO	ENVO:01000321	0	degree	UO	UO:0000185	25	degree	UO	UO:0000185	100	degree	UO	UO:0000185	125	degree	UO	UO:0000185	Data collection	Quality control of the observations	SCSIO_13
SCSIO	16		197504	South China Sea	GAZ	GAZ:00008989	sea water environment	ENVO	ENVO:01000321	0	degree	UO	UO:0000185	25	degree	UO	UO:0000185	100	degree	UO	UO:0000185	125	degree	UO	UO:0000185	Data collection	Quality control of the observations	SCSIO_14
SCSIO	16		197505	South China Sea	GAZ	GAZ:00008989	sea water environment	ENVO	ENVO:01000321	0	degree	UO	UO:0000185	25	degree	UO	UO:0000185	100	degree	UO	UO:0000185	125	degree	UO	UO:0000185	Data collection	Quality control of the observations	SCSIO_15
SCSIO	14		197506	South China Sea	GAZ	GAZ:00008989	sea water environment	ENVO	ENVO:01000321	0	degree	UO	UO:0000185	25	degree	UO	UO:0000185	100	degree	UO	UO:0000185	125	degree	UO	UO:0000185	Data collection	Quality control of the observations	SCSIO_16
SCSIO	14		197507	South China Sea	GAZ	GAZ:00008989	sea water environment	ENVO	ENVO:01000321	0	degree	UO	UO:0000185	25	degree	UO	UO:0000185	100	degree	UO	UO:0000185	125	degree	UO	UO:0000185	Data collection	Quality control of the observations	SCSIO_17
SCSIO	14		197508	South China Sea	GAZ	GAZ:00008989	sea water environment	ENVO	ENVO:01000321	0	degree	UO	UO:0000185	25	degree	UO	UO:0000185	100	degree	UO	UO:0000185	125	degree	UO	UO:0000185	Data collection	Quality control of the observations	SCSIO_18
SCSIO	16		197509	South China Sea	GAZ	GAZ:00008989	sea water environment	ENVO	ENVO:01000321	0	degree	UO	UO:0000185	25	degree	UO	UO:0000185	100	degree	UO	UO:0000185	125	degree	UO	UO:0000185	Data collection	Quality control of the observations	SCSIO_19
SCSIO	16		197510	South China Sea	GAZ	GAZ:00008989	sea water environment	ENVO	ENVO:01000321	0	degree	UO	UO:0000185	25	degree	UO	UO:0000185	100	degree	UO	UO:0000185	125	degree	UO	UO:0000185	Data collection	Quality control of the observations	SCSIO_20
SCSIO	16		197511	South China Sea	GAZ	GAZ:00008989	sea water environment	ENVO	ENVO:01000321	0	degree	UO	UO:0000185	25	degree	UO	UO:0000185	100	degree	UO	UO:0000185	125	degree	UO	UO:0000185	Data collection	Quality control of the observations	SCSIO_21
SCSIO	12		197512	South China Sea	GAZ	GAZ:00008989	sea water environment	ENVO	ENVO:01000321	0	degree	UO	UO:0000185	25	degree	UO	UO:0000185	100	degree	UO	UO:0000185	125	degree	UO	UO:0000185	Data collection	Quality control of the observations	SCSIO_22
SCSIO	11		197601	South China Sea	GAZ	GAZ:00008989	sea water environment	ENVO	ENVO:01000321	0	degree	UO	UO:0000185	25	degree	UO	UO:0000185	100	degree	UO	UO:0000185	125	degree	UO	UO:0000185	Data collection	Quality control of the observations	SCSIO_23
SCSIO	16		197602	South China Sea	GAZ	GAZ:00008989	sea water environment	ENVO	ENVO:01000321	0	degree	UO	UO:0000185	25	degree	UO	UO:0000185	100	degree	UO	UO:0000185	125	degree	UO	UO:0000185	Data collection	Quality control of the observations	SCSIO_24
SCSIO	16		197603	South China Sea	GAZ	GAZ:00008989	sea water environment	ENVO	ENVO:01000321	0	degree	UO	UO:0000185	25	degree	UO	UO:0000185	100	degree	UO	UO:0000185	125	degree	UO	UO:0000185	Data collection	Quality control of the observations	SCSIO_25
SCSIO	13		197604	South China Sea	GAZ	GAZ:00008989	sea water environment	ENVO	ENVO:01000321	0	degree	UO	UO:0000185	25	degree	UO	UO:0000185	100	degree	UO	UO:0000185	125	degree	UO	UO:0000185	Data collection	Quality control of the observations	SCSIO_26
SCSIO	29		197605	South China Sea	GAZ	GAZ:00008989	sea water environment	ENVO	ENVO:01000321	0	degree	UO	UO:0000185	25	degree	UO	UO:0000185	100	degree	UO	UO:0000185	125	degree	UO	UO:0000185	Data collection	Quality control of the observations	SCSIO_27
SCSIO	28		197606	South China Sea	GAZ	GAZ:00008989	sea water environment	ENVO	ENVO:01000321	0	degree	UO	UO:0000185	25	degree	UO	UO:0000185	100	degree	UO	UO:0000185	125	degree	UO	UO:0000185	Data collection	Quality control of the observations	SCSIO_28
SCSIO	29		197607	South China Sea	GAZ	GAZ:00008989	sea water environment	ENVO	ENVO:01000321	0	degree	UO	UO:0000185	25	degree	UO	UO:0000185	100	degree	UO	UO:0000185	125	degree	UO	UO:0000185	Data collection	Quality control of the observations	SCSIO_29
SCSIO	29		197608	South China Sea	GAZ	GAZ:00008989	sea water environment	ENVO	ENVO:01000321	0	degree	UO	UO:0000185	25	degree	UO	UO:0000185	100	degree	UO	UO:0000185	125	degree	UO	UO:0000185	Data collection	Quality control of the observations	SCSIO_30
SCSIO	27		197609	South China Sea	GAZ	GAZ:00008989	sea water environment	ENVO	ENVO:01000321	0	degree	UO	UO:0000185	25	degree	UO	UO:0000185	100	degree	UO	UO:0000185	125	degree	UO	UO:0000185	Data collection	Quality control of the observations	SCSIO_31
SCSIO	29		197610	South China Sea	GAZ	GAZ:00008989	sea water environment	ENVO	ENVO:01000321	0	degree	UO	UO:0000185	25	degree	UO	UO:0000185	100	degree	UO	UO:0000185	125	degree	UO	UO:0000185	Data collection	Quality control of the observations	SCSIO_32
SCSIO	25		197612	South China Sea	GAZ	GAZ:00008989	sea water environment	ENVO	ENVO:01000321	0	degree	UO	UO:0000185	25	degree	UO	UO:0000185	100	degree	UO	UO:0000185	125	degree	UO	UO:0000185	Data collection	Quality control of the observations	SCSIO_33
SCSIO	22		197702	South China Sea	GAZ	GAZ:00008989	sea water environment	ENVO	ENVO:01000321	0	degree	UO	UO:0000185	25	degree	UO	UO:0000185	100	degree	UO	UO:0000185	125	degree	UO	UO:0000185	Data collection	Quality control of the observations	SCSIO_34
SCSIO	29		197704	South China Sea	GAZ	GAZ:00008989	sea water environment	ENVO	ENVO:01000321	0	degree	UO	UO:0000185	25	degree	UO	UO:0000185	100	degree	UO	UO:0000185	125	degree	UO	UO:0000185	Data collection	Quality control of the observations	SCSIO_35
SCSIO	29		197705	South China Sea	GAZ	GAZ:00008989	sea water environment	ENVO	ENVO:01000321	0	degree	UO	UO:0000185	25	degree	UO	UO:0000185	100	degree	UO	UO:0000185	125	degree	UO	UO:0000185	Data collection	Quality control of the observations	SCSIO_36
SCSIO	29		197706	South China Sea	GAZ	GAZ:00008989	sea water environment	ENVO	ENVO:01000321	0	degree	UO	UO:0000185	25	degree	UO	UO:0000185	100	degree	UO	UO:0000185	125	degree	UO	UO:0000185	Data collection	Quality control of the observations	SCSIO_37
SCSIO	30		197707	South China Sea	GAZ	GAZ:00008989	sea water environment	ENVO	ENVO:01000321	0	degree	UO	UO:0000185	25	degree	UO	UO:0000185	100	degree	UO	UO:0000185	125	degree	UO	UO:0000185	Data collection	Quality control of the observations	SCSIO_38
SCSIO	29		197708	South China Sea	GAZ	GAZ:00008989	sea water environment	ENVO	ENVO:01000321	0	degree	UO	UO:0000185	25	degree	UO	UO:0000185	100	degree	UO	UO:0000185	125	degree	UO	UO:0000185	Data collection	Quality control of the observations	SCSIO_39
SCSIO	28		197709	South China Sea	GAZ	GAZ:00008989	sea water environment	ENVO	ENVO:01000321	0	degree	UO	UO:0000185	25	degree	UO	UO:0000185	100	degree	UO	UO:0000185	125	degree	UO	UO:0000185	Data collection	Quality control of the observations	SCSIO_40
SCSIO	29		197710	South China Sea	GAZ	GAZ:00008989	sea water environment	ENVO	ENVO:01000321	0	degree	UO	UO:0000185	25	degree	UO	UO:0000185	100	degree	UO	UO:0000185	125	degree	UO	UO:0000185	Data collection	Quality control of the observations	SCSIO_41
SCSIO	26		197711	South China Sea	GAZ	GAZ:00008989	sea water environment	ENVO	ENVO:01000321	0	degree	UO	UO:0000185	25	degree	UO	UO:0000185	100	degree	UO	UO:0000185	125	degree	UO	UO:0000185	Data collection	Quality control of the observations	SCSIO_42
SCSIO	29		197712	South China Sea	GAZ	GAZ:00008989	sea water environment	ENVO	ENVO:01000321	0	degree	UO	UO:0000185	25	degree	UO	UO:0000185	100	degree	UO	UO:0000185	125	degree	UO	UO:0000185	Data collection	Quality control of the observations	SCSIO_43
SCSIO	26		197801	South China Sea	GAZ	GAZ:00008989	sea water environment	ENVO	ENVO:01000321	0	degree	UO	UO:0000185	25	degree	UO	UO:0000185	100	degree	UO	UO:0000185	125	degree	UO	UO:0000185	Data collection	Quality control of the observations	SCSIO_44
SCSIO	29		197802	South China Sea	GAZ	GAZ:00008989	sea water environment	ENVO	ENVO:01000321	0	degree	UO	UO:0000185	25	degree	UO	UO:0000185	100	degree	UO	UO:0000185	125	degree	UO	UO:0000185	Data collection	Quality control of the observations	SCSIO_45
SCSIO	29		197803	South China Sea	GAZ	GAZ:00008989	sea water environment	ENVO	ENVO:01000321	0	degree	UO	UO:0000185	25	degree	UO	UO:0000185	100	degree	UO	UO:0000185	125	degree	UO	UO:0000185	Data collection	Quality control of the observations	SCSIO_46
SCSIO	26		197804	South China Sea	GAZ	GAZ:00008989	sea water environment	ENVO	ENVO:01000321	0	degree	UO	UO:0000185	25	degree	UO	UO:0000185	100	degree	UO	UO:0000185	125	degree	UO	UO:0000185	Data collection	Quality control of the observations	SCSIO_47
SCSIO	29		197805	South China Sea	GAZ	GAZ:00008989	sea water environment	ENVO	ENVO:01000321	0	degree	UO	UO:0000185	25	degree	UO	UO:0000185	100	degree	UO	UO:0000185	125	degree	UO	UO:0000185	Data collection	Quality control of the observations	SCSIO_48
SCSIO	29		197806	South China Sea	GAZ	GAZ:00008989	sea water environment	ENVO	ENVO:01000321	0	degree	UO	UO:0000185	25	degree	UO	UO:0000185	100	degree	UO	UO:0000185	125	degree	UO	UO:0000185	Data collection	Quality control of the observations	SCSIO_49
SCSIO	47		197807	South China Sea	GAZ	GAZ:00008989	sea water environment	ENVO	ENVO:01000321	0	degree	UO	UO:0000185	25	degree	UO	UO:0000185	100	degree	UO	UO:0000185	125	degree	UO	UO:0000185	Data collection	Quality control of the observations	SCSIO_50
SCSIO	47		197808	South China Sea	GAZ	GAZ:00008989	sea water environment	ENVO	ENVO:01000321	0	degree	UO	UO:0000185	25	degree	UO	UO:0000185	100	degree	UO	UO:0000185	125	degree	UO	UO:0000185	Data collection	Quality control of the observations	SCSIO_51
SCSIO	41		197809	South China Sea	GAZ	GAZ:00008989	sea water environment	ENVO	ENVO:01000321	0	degree	UO	UO:0000185	25	degree	UO	UO:0000185	100	degree	UO	UO:0000185	125	degree	UO	UO:0000185	Data collection	Quality control of the observations	SCSIO_52
SCSIO	34		197810	South China Sea	GAZ	GAZ:00008989	sea water environment	ENVO	ENVO:01000321	0	degree	UO	UO:0000185	25	degree	UO	UO:0000185	100	degree	UO	UO:0000185	125	degree	UO	UO:0000185	Data collection	Quality control of the observations	SCSIO_53
SCSIO	42		197811	South China Sea	GAZ	GAZ:00008989	sea water environment	ENVO	ENVO:01000321	0	degree	UO	UO:0000185	25	degree	UO	UO:0000185	100	degree	UO	UO:0000185	125	degree	UO	UO:0000185	Data collection	Quality control of the observations	SCSIO_54
SCSIO	42		197812	South China Sea	GAZ	GAZ:00008989	sea water environment	ENVO	ENVO:01000321	0	degree	UO	UO:0000185	25	degree	UO	UO:0000185	100	degree	UO	UO:0000185	125	degree	UO	UO:0000185	Data collection	Quality control of the observations	SCSIO_55
SCSIO	43		197901	South China Sea	GAZ	GAZ:00008989	sea water environment	ENVO	ENVO:01000321	0	degree	UO	UO:0000185	25	degree	UO	UO:0000185	100	degree	UO	UO:0000185	125	degree	UO	UO:0000185	Data collection	Quality control of the observations	SCSIO_56
SCSIO	47		197902	South China Sea	GAZ	GAZ:00008989	sea water environment	ENVO	ENVO:01000321	0	degree	UO	UO:0000185	25	degree	UO	UO:0000185	100	degree	UO	UO:0000185	125	degree	UO	UO:0000185	Data collection	Quality control of the observations	SCSIO_57
SCSIO	47		197903	South China Sea	GAZ	GAZ:00008989	sea water environment	ENVO	ENVO:01000321	0	degree	UO	UO:0000185	25	degree	UO	UO:0000185	100	degree	UO	UO:0000185	125	degree	UO	UO:0000185	Data collection	Quality control of the observations	SCSIO_58
SCSIO	42		197904	South China Sea	GAZ	GAZ:00008989	sea water environment	ENVO	ENVO:01000321	0	degree	UO	UO:0000185	25	degree	UO	UO:0000185	100	degree	UO	UO:0000185	125	degree	UO	UO:0000185	Data collection	Quality control of the observations	SCSIO_59
SCSIO	47		197905	South China Sea	GAZ	GAZ:00008989	sea water environment	ENVO	ENVO:01000321	0	degree	UO	UO:0000185	25	degree	UO	UO:0000185	100	degree	UO	UO:0000185	125	degree	UO	UO:0000185	Data collection	Quality control of the observations	SCSIO_60
SCSIO	47		197906	South China Sea	GAZ	GAZ:00008989	sea water environment	ENVO	ENVO:01000321	0	degree	UO	UO:0000185	25	degree	UO	UO:0000185	100	degree	UO	UO:0000185	125	degree	UO	UO:0000185	Data collection	Quality control of the observations	SCSIO_61
SCSIO	47		197907	South China Sea	GAZ	GAZ:00008989	sea water environment	ENVO	ENVO:01000321	0	degree	UO	UO:0000185	25	degree	UO	UO:0000185	100	degree	UO	UO:0000185	125	degree	UO	UO:0000185	Data collection	Quality control of the observations	SCSIO_62
SCSIO	46		197908	South China Sea	GAZ	GAZ:00008989	sea water environment	ENVO	ENVO:01000321	0	degree	UO	UO:0000185	25	degree	UO	UO:0000185	100	degree	UO	UO:0000185	125	degree	UO	UO:0000185	Data collection	Quality control of the observations	SCSIO_63
SCSIO	47		197909	South China Sea	GAZ	GAZ:00008989	sea water environment	ENVO	ENVO:01000321	0	degree	UO	UO:0000185	25	degree	UO	UO:0000185	100	degree	UO	UO:0000185	125	degree	UO	UO:0000185	Data collection	Quality control of the observations	SCSIO_64
SCSIO	45		197910	South China Sea	GAZ	GAZ:00008989	sea water environment	ENVO	ENVO:01000321	0	degree	UO	UO:0000185	25	degree	UO	UO:0000185	100	degree	UO	UO:0000185	125	degree	UO	UO:0000185	Data collection	Quality control of the observations	SCSIO_65
SCSIO	21		197911	South China Sea	GAZ	GAZ:00008989	sea water environment	ENVO	ENVO:01000321	0	degree	UO	UO:0000185	25	degree	UO	UO:0000185	100	degree	UO	UO:0000185	125	degree	UO	UO:0000185	Data collection	Quality control of the observations	SCSIO_66
SCSIO	17		197912	South China Sea	GAZ	GAZ:00008989	sea water environment	ENVO	ENVO:01000321	0	degree	UO	UO:0000185	25	degree	UO	UO:0000185	100	degree	UO	UO:0000185	125	degree	UO	UO:0000185	Data collection	Quality control of the observations	SCSIO_67
SCSIO	47		198001	South China Sea	GAZ	GAZ:00008989	sea water environment	ENVO	ENVO:01000321	0	degree	UO	UO:0000185	25	degree	UO	UO:0000185	100	degree	UO	UO:0000185	125	degree	UO	UO:0000185	Data collection	Quality control of the observations	SCSIO_68
SCSIO	22		198002	South China Sea	GAZ	GAZ:00008989	sea water environment	ENVO	ENVO:01000321	0	degree	UO	UO:0000185	25	degree	UO	UO:0000185	100	degree	UO	UO:0000185	125	degree	UO	UO:0000185	Data collection	Quality control of the observations	SCSIO_69
SCSIO	11		198003	South China Sea	GAZ	GAZ:00008989	sea water environment	ENVO	ENVO:01000321	0	degree	UO	UO:0000185	25	degree	UO	UO:0000185	100	degree	UO	UO:0000185	125	degree	UO	UO:0000185	Data collection	Quality control of the observations	SCSIO_70
SCSIO	25		198004	South China Sea	GAZ	GAZ:00008989	sea water environment	ENVO	ENVO:01000321	0	degree	UO	UO:0000185	25	degree	UO	UO:0000185	100	degree	UO	UO:0000185	125	degree	UO	UO:0000185	Data collection	Quality control of the observations	SCSIO_71
SCSIO	47		198005	South China Sea	GAZ	GAZ:00008989	sea water environment	ENVO	ENVO:01000321	0	degree	UO	UO:0000185	25	degree	UO	UO:0000185	100	degree	UO	UO:0000185	125	degree	UO	UO:0000185	Data collection	Quality control of the observations	SCSIO_72
SCSIO	47		198006	South China Sea	GAZ	GAZ:00008989	sea water environment	ENVO	ENVO:01000321	0	degree	UO	UO:0000185	25	degree	UO	UO:0000185	100	degree	UO	UO:0000185	125	degree	UO	UO:0000185	Data collection	Quality control of the observations	SCSIO_73
SCSIO	11		198007	South China Sea	GAZ	GAZ:00008989	sea water environment	ENVO	ENVO:01000321	0	degree	UO	UO:0000185	25	degree	UO	UO:0000185	100	degree	UO	UO:0000185	125	degree	UO	UO:0000185	Data collection	Quality control of the observations	SCSIO_74
SCSIO	47		198008	South China Sea	GAZ	GAZ:00008989	sea water environment	ENVO	ENVO:01000321	0	degree	UO	UO:0000185	25	degree	UO	UO:0000185	100	degree	UO	UO:0000185	125	degree	UO	UO:0000185	Data collection	Quality control of the observations	SCSIO_75
SCSIO	27		198009	South China Sea	GAZ	GAZ:00008989	sea water environment	ENVO	ENVO:01000321	0	degree	UO	UO:0000185	25	degree	UO	UO:0000185	100	degree	UO	UO:0000185	125	degree	UO	UO:0000185	Data collection	Quality control of the observations	SCSIO_76
SCSIO	41		198010	South China Sea	GAZ	GAZ:00008989	sea water environment	ENVO	ENVO:01000321	0	degree	UO	UO:0000185	25	degree	UO	UO:0000185	100	degree	UO	UO:0000185	125	degree	UO	UO:0000185	Data collection	Quality control of the observations	SCSIO_77
SCSIO	42		198011	South China Sea	GAZ	GAZ:00008989	sea water environment	ENVO	ENVO:01000321	0	degree	UO	UO:0000185	25	degree	UO	UO:0000185	100	degree	UO	UO:0000185	125	degree	UO	UO:0000185	Data collection	Quality control of the observations	SCSIO_78
SCSIO	22		198012	South China Sea	GAZ	GAZ:00008989	sea water environment	ENVO	ENVO:01000321	0	degree	UO	UO:0000185	25	degree	UO	UO:0000185	100	degree	UO	UO:0000185	125	degree	UO	UO:0000185	Data collection	Quality control of the observations	SCSIO_79
SCSIO	43		198102	South China Sea	GAZ	GAZ:00008989	sea water environment	ENVO	ENVO:01000321	0	degree	UO	UO:0000185	25	degree	UO	UO:0000185	100	degree	UO	UO:0000185	125	degree	UO	UO:0000185	Data collection	Quality control of the observations	SCSIO_80
SCSIO	42		198104	South China Sea	GAZ	GAZ:00008989	sea water environment	ENVO	ENVO:01000321	0	degree	UO	UO:0000185	25	degree	UO	UO:0000185	100	degree	UO	UO:0000185	125	degree	UO	UO:0000185	Data collection	Quality control of the observations	SCSIO_81
SCSIO	30		198105	South China Sea	GAZ	GAZ:00008989	sea water environment	ENVO	ENVO:01000321	0	degree	UO	UO:0000185	25	degree	UO	UO:0000185	100	degree	UO	UO:0000185	125	degree	UO	UO:0000185	Data collection	Quality control of the observations	SCSIO_82
SCSIO	47		198106	South China Sea	GAZ	GAZ:00008989	sea water environment	ENVO	ENVO:01000321	0	degree	UO	UO:0000185	25	degree	UO	UO:0000185	100	degree	UO	UO:0000185	125	degree	UO	UO:0000185	Data collection	Quality control of the observations	SCSIO_83
SCSIO	11		198107	South China Sea	GAZ	GAZ:00008989	sea water environment	ENVO	ENVO:01000321	0	degree	UO	UO:0000185	25	degree	UO	UO:0000185	100	degree	UO	UO:0000185	125	degree	UO	UO:0000185	Data collection	Quality control of the observations	SCSIO_84
SCSIO	47		198108	South China Sea	GAZ	GAZ:00008989	sea water environment	ENVO	ENVO:01000321	0	degree	UO	UO:0000185	25	degree	UO	UO:0000185	100	degree	UO	UO:0000185	125	degree	UO	UO:0000185	Data collection	Quality control of the observations	SCSIO_85
SCSIO	36		198109	South China Sea	GAZ	GAZ:00008989	sea water environment	ENVO	ENVO:01000321	0	degree	UO	UO:0000185	25	degree	UO	UO:0000185	100	degree	UO	UO:0000185	125	degree	UO	UO:0000185	Data collection	Quality control of the observations	SCSIO_86
SCSIO	47		198110	South China Sea	GAZ	GAZ:00008989	sea water environment	ENVO	ENVO:01000321	0	degree	UO	UO:0000185	25	degree	UO	UO:0000185	100	degree	UO	UO:0000185	125	degree	UO	UO:0000185	Data collection	Quality control of the observations	SCSIO_87
SCSIO	43		198111	South China Sea	GAZ	GAZ:00008989	sea water environment	ENVO	ENVO:01000321	0	degree	UO	UO:0000185	25	degree	UO	UO:0000185	100	degree	UO	UO:0000185	125	degree	UO	UO:0000185	Data collection	Quality control of the observations	SCSIO_88
SCSIO	47		198112	South China Sea	GAZ	GAZ:00008989	sea water environment	ENVO	ENVO:01000321	0	degree	UO	UO:0000185	25	degree	UO	UO:0000185	100	degree	UO	UO:0000185	125	degree	UO	UO:0000185	Data collection	Quality control of the observations	SCSIO_89
SCSIO	47		198204	South China Sea	GAZ	GAZ:00008989	sea water environment	ENVO	ENVO:01000321	0	degree	UO	UO:0000185	25	degree	UO	UO:0000185	100	degree	UO	UO:0000185	125	degree	UO	UO:0000185	Data collection	Quality control of the observations	SCSIO_90
SCSIO	47		198206	South China Sea	GAZ	GAZ:00008989	sea water environment	ENVO	ENVO:01000321	0	degree	UO	UO:0000185	25	degree	UO	UO:0000185	100	degree	UO	UO:0000185	125	degree	UO	UO:0000185	Data collection	Quality control of the observations	SCSIO_91
SCSIO	47		198208	South China Sea	GAZ	GAZ:00008989	sea water environment	ENVO	ENVO:01000321	0	degree	UO	UO:0000185	25	degree	UO	UO:0000185	100	degree	UO	UO:0000185	125	degree	UO	UO:0000185	Data collection	Quality control of the observations	SCSIO_92
SCSIO	42		198210	South China Sea	GAZ	GAZ:00008989	sea water environment	ENVO	ENVO:01000321	0	degree	UO	UO:0000185	25	degree	UO	UO:0000185	100	degree	UO	UO:0000185	125	degree	UO	UO:0000185	Data collection	Quality control of the observations	SCSIO_93
SCSIO	47		198212	South China Sea	GAZ	GAZ:00008989	sea water environment	ENVO	ENVO:01000321	0	degree	UO	UO:0000185	25	degree	UO	UO:0000185	100	degree	UO	UO:0000185	125	degree	UO	UO:0000185	Data collection	Quality control of the observations	SCSIO_94
SCSIO	47		198302	South China Sea	GAZ	GAZ:00008989	sea water environment	ENVO	ENVO:01000321	0	degree	UO	UO:0000185	25	degree	UO	UO:0000185	100	degree	UO	UO:0000185	125	degree	UO	UO:0000185	Data collection	Quality control of the observations	SCSIO_95
SCSIO	47		198304	South China Sea	GAZ	GAZ:00008989	sea water environment	ENVO	ENVO:01000321	0	degree	UO	UO:0000185	25	degree	UO	UO:0000185	100	degree	UO	UO:0000185	125	degree	UO	UO:0000185	Data collection	Quality control of the observations	SCSIO_96
SCSIO	21		198306	South China Sea	GAZ	GAZ:00008989	sea water environment	ENVO	ENVO:01000321	0	degree	UO	UO:0000185	25	degree	UO	UO:0000185	100	degree	UO	UO:0000185	125	degree	UO	UO:0000185	Data collection	Quality control of the observations	SCSIO_97
SCSIO	47		198308	South China Sea	GAZ	GAZ:00008989	sea water environment	ENVO	ENVO:01000321	0	degree	UO	UO:0000185	25	degree	UO	UO:0000185	100	degree	UO	UO:0000185	125	degree	UO	UO:0000185	Data collection	Quality control of the observations	SCSIO_98
SCSIO	42		198309	South China Sea	GAZ	GAZ:00008989	sea water environment	ENVO	ENVO:01000321	0	degree	UO	UO:0000185	25	degree	UO	UO:0000185	100	degree	UO	UO:0000185	125	degree	UO	UO:0000185	Data collection	Quality control of the observations	SCSIO_99
SCSIO	16		198310	South China Sea	GAZ	GAZ:00008989	sea water environment	ENVO	ENVO:01000321	0	degree	UO	UO:0000185	25	degree	UO	UO:0000185	100	degree	UO	UO:0000185	125	degree	UO	UO:0000185	Data collection	Quality control of the observations	SCSIO_100
SCSIO	48		198312	South China Sea	GAZ	GAZ:00008989	sea water environment	ENVO	ENVO:01000321	0	degree	UO	UO:0000185	25	degree	UO	UO:0000185	100	degree	UO	UO:0000185	125	degree	UO	UO:0000185	Data collection	Quality control of the observations	SCSIO_101
SCSIO	47		198402	South China Sea	GAZ	GAZ:00008989	sea water environment	ENVO	ENVO:01000321	0	degree	UO	UO:0000185	25	degree	UO	UO:0000185	100	degree	UO	UO:0000185	125	degree	UO	UO:0000185	Data collection	Quality control of the observations	SCSIO_102
SCSIO	82		198404	South China Sea	GAZ	GAZ:00008989	sea water environment	ENVO	ENVO:01000321	0	degree	UO	UO:0000185	25	degree	UO	UO:0000185	100	degree	UO	UO:0000185	125	degree	UO	UO:0000185	Data collection	Quality control of the observations	SCSIO_103
SCSIO	47		198406	South China Sea	GAZ	GAZ:00008989	sea water environment	ENVO	ENVO:01000321	0	degree	UO	UO:0000185	25	degree	UO	UO:0000185	100	degree	UO	UO:0000185	125	degree	UO	UO:0000185	Data collection	Quality control of the observations	SCSIO_104
SCSIO	89		198407	South China Sea	GAZ	GAZ:00008989	sea water environment	ENVO	ENVO:01000321	0	degree	UO	UO:0000185	25	degree	UO	UO:0000185	100	degree	UO	UO:0000185	125	degree	UO	UO:0000185	Data collection	Quality control of the observations	SCSIO_105
SCSIO	42		198410	South China Sea	GAZ	GAZ:00008989	sea water environment	ENVO	ENVO:01000321	0	degree	UO	UO:0000185	25	degree	UO	UO:0000185	100	degree	UO	UO:0000185	125	degree	UO	UO:0000185	Data collection	Quality control of the observations	SCSIO_106
SCSIO	89		198412	South China Sea	GAZ	GAZ:00008989	sea water environment	ENVO	ENVO:01000321	0	degree	UO	UO:0000185	25	degree	UO	UO:0000185	100	degree	UO	UO:0000185	125	degree	UO	UO:0000185	Data collection	Quality control of the observations	SCSIO_107
SCSIO	47		198502	South China Sea	GAZ	GAZ:00008989	sea water environment	ENVO	ENVO:01000321	0	degree	UO	UO:0000185	25	degree	UO	UO:0000185	100	degree	UO	UO:0000185	125	degree	UO	UO:0000185	Data collection	Quality control of the observations	SCSIO_108
SCSIO	47		198504	South China Sea	GAZ	GAZ:00008989	sea water environment	ENVO	ENVO:01000321	0	degree	UO	UO:0000185	25	degree	UO	UO:0000185	100	degree	UO	UO:0000185	125	degree	UO	UO:0000185	Data collection	Quality control of the observations	SCSIO_109
SCSIO	47		198506	South China Sea	GAZ	GAZ:00008989	sea water environment	ENVO	ENVO:01000321	0	degree	UO	UO:0000185	25	degree	UO	UO:0000185	100	degree	UO	UO:0000185	125	degree	UO	UO:0000185	Data collection	Quality control of the observations	SCSIO_110
SCSIO	42		198508	South China Sea	GAZ	GAZ:00008989	sea water environment	ENVO	ENVO:01000321	0	degree	UO	UO:0000185	25	degree	UO	UO:0000185	100	degree	UO	UO:0000185	125	degree	UO	UO:0000185	Data collection	Quality control of the observations	SCSIO_111
SCSIO	40		198510	South China Sea	GAZ	GAZ:00008989	sea water environment	ENVO	ENVO:01000321	0	degree	UO	UO:0000185	25	degree	UO	UO:0000185	100	degree	UO	UO:0000185	125	degree	UO	UO:0000185	Data collection	Quality control of the observations	SCSIO_112
SCSIO	43		198512	South China Sea	GAZ	GAZ:00008989	sea water environment	ENVO	ENVO:01000321	0	degree	UO	UO:0000185	25	degree	UO	UO:0000185	100	degree	UO	UO:0000185	125	degree	UO	UO:0000185	Data collection	Quality control of the observations	SCSIO_113
SCSIO	64		198556	South China Sea	GAZ	GAZ:00008989	sea water environment	ENVO	ENVO:01000321	0	degree	UO	UO:0000185	25	degree	UO	UO:0000185	100	degree	UO	UO:0000185	125	degree	UO	UO:0000185	Data collection	Quality control of the observations	SCSIO_114
SCSIO	40		198602	South China Sea	GAZ	GAZ:00008989	sea water environment	ENVO	ENVO:01000321	0	degree	UO	UO:0000185	25	degree	UO	UO:0000185	100	degree	UO	UO:0000185	125	degree	UO	UO:0000185	Data collection	Quality control of the observations	SCSIO_115
SCSIO	42		198604	South China Sea	GAZ	GAZ:00008989	sea water environment	ENVO	ENVO:01000321	0	degree	UO	UO:0000185	25	degree	UO	UO:0000185	100	degree	UO	UO:0000185	125	degree	UO	UO:0000185	Data collection	Quality control of the observations	SCSIO_116
SCSIO	47		198606	South China Sea	GAZ	GAZ:00008989	sea water environment	ENVO	ENVO:01000321	0	degree	UO	UO:0000185	25	degree	UO	UO:0000185	100	degree	UO	UO:0000185	125	degree	UO	UO:0000185	Data collection	Quality control of the observations	SCSIO_117
SCSIO	47		198608	South China Sea	GAZ	GAZ:00008989	sea water environment	ENVO	ENVO:01000321	0	degree	UO	UO:0000185	25	degree	UO	UO:0000185	100	degree	UO	UO:0000185	125	degree	UO	UO:0000185	Data collection	Quality control of the observations	SCSIO_118
SCSIO	47		198610	South China Sea	GAZ	GAZ:00008989	sea water environment	ENVO	ENVO:01000321	0	degree	UO	UO:0000185	25	degree	UO	UO:0000185	100	degree	UO	UO:0000185	125	degree	UO	UO:0000185	Data collection	Quality control of the observations	SCSIO_119
SCSIO	47		198612	South China Sea	GAZ	GAZ:00008989	sea water environment	ENVO	ENVO:01000321	0	degree	UO	UO:0000185	25	degree	UO	UO:0000185	100	degree	UO	UO:0000185	125	degree	UO	UO:0000185	Data collection	Quality control of the observations	SCSIO_120
SCSIO	75		198645	South China Sea	GAZ	GAZ:00008989	sea water environment	ENVO	ENVO:01000321	0	degree	UO	UO:0000185	25	degree	UO	UO:0000185	100	degree	UO	UO:0000185	125	degree	UO	UO:0000185	Data collection	Quality control of the observations	SCSIO_121
SCSIO	47		198702	South China Sea	GAZ	GAZ:00008989	sea water environment	ENVO	ENVO:01000321	0	degree	UO	UO:0000185	25	degree	UO	UO:0000185	100	degree	UO	UO:0000185	125	degree	UO	UO:0000185	Data collection	Quality control of the observations	SCSIO_122
SCSIO	58		198704	South China Sea	GAZ	GAZ:00008989	sea water environment	ENVO	ENVO:01000321	0	degree	UO	UO:0000185	25	degree	UO	UO:0000185	100	degree	UO	UO:0000185	125	degree	UO	UO:0000185	Data collection	Quality control of the observations	SCSIO_123
SCSIO	44		198706	South China Sea	GAZ	GAZ:00008989	sea water environment	ENVO	ENVO:01000321	0	degree	UO	UO:0000185	25	degree	UO	UO:0000185	100	degree	UO	UO:0000185	125	degree	UO	UO:0000185	Data collection	Quality control of the observations	SCSIO_124
SCSIO	43		198708	South China Sea	GAZ	GAZ:00008989	sea water environment	ENVO	ENVO:01000321	0	degree	UO	UO:0000185	25	degree	UO	UO:0000185	100	degree	UO	UO:0000185	125	degree	UO	UO:0000185	Data collection	Quality control of the observations	SCSIO_125
SCSIO	53		198710	South China Sea	GAZ	GAZ:00008989	sea water environment	ENVO	ENVO:01000321	0	degree	UO	UO:0000185	25	degree	UO	UO:0000185	100	degree	UO	UO:0000185	125	degree	UO	UO:0000185	Data collection	Quality control of the observations	SCSIO_126
SCSIO	58		198712	South China Sea	GAZ	GAZ:00008989	sea water environment	ENVO	ENVO:01000321	0	degree	UO	UO:0000185	25	degree	UO	UO:0000185	100	degree	UO	UO:0000185	125	degree	UO	UO:0000185	Data collection	Quality control of the observations	SCSIO_127
SCSIO	82		198745	South China Sea	GAZ	GAZ:00008989	sea water environment	ENVO	ENVO:01000321	0	degree	UO	UO:0000185	25	degree	UO	UO:0000185	100	degree	UO	UO:0000185	125	degree	UO	UO:0000185	Data collection	Quality control of the observations	SCSIO_128
SCSIO	43		198802	South China Sea	GAZ	GAZ:00008989	sea water environment	ENVO	ENVO:01000321	0	degree	UO	UO:0000185	25	degree	UO	UO:0000185	100	degree	UO	UO:0000185	125	degree	UO	UO:0000185	Data collection	Quality control of the observations	SCSIO_129
SCSIO	42		198804	South China Sea	GAZ	GAZ:00008989	sea water environment	ENVO	ENVO:01000321	0	degree	UO	UO:0000185	25	degree	UO	UO:0000185	100	degree	UO	UO:0000185	125	degree	UO	UO:0000185	Data collection	Quality control of the observations	SCSIO_130
SCSIO	42		198806	South China Sea	GAZ	GAZ:00008989	sea water environment	ENVO	ENVO:01000321	0	degree	UO	UO:0000185	25	degree	UO	UO:0000185	100	degree	UO	UO:0000185	125	degree	UO	UO:0000185	Data collection	Quality control of the observations	SCSIO_131
SCSIO	92		198808	South China Sea	GAZ	GAZ:00008989	sea water environment	ENVO	ENVO:01000321	0	degree	UO	UO:0000185	25	degree	UO	UO:0000185	100	degree	UO	UO:0000185	125	degree	UO	UO:0000185	Data collection	Quality control of the observations	SCSIO_132
SCSIO	25		198810	South China Sea	GAZ	GAZ:00008989	sea water environment	ENVO	ENVO:01000321	0	degree	UO	UO:0000185	25	degree	UO	UO:0000185	100	degree	UO	UO:0000185	125	degree	UO	UO:0000185	Data collection	Quality control of the observations	SCSIO_133
SCSIO	47		198812	South China Sea	GAZ	GAZ:00008989	sea water environment	ENVO	ENVO:01000321	0	degree	UO	UO:0000185	25	degree	UO	UO:0000185	100	degree	UO	UO:0000185	125	degree	UO	UO:0000185	Data collection	Quality control of the observations	SCSIO_134
SCSIO	38		198902	South China Sea	GAZ	GAZ:00008989	sea water environment	ENVO	ENVO:01000321	0	degree	UO	UO:0000185	25	degree	UO	UO:0000185	100	degree	UO	UO:0000185	125	degree	UO	UO:0000185	Data collection	Quality control of the observations	SCSIO_135
SCSIO	38		198905	South China Sea	GAZ	GAZ:00008989	sea water environment	ENVO	ENVO:01000321	0	degree	UO	UO:0000185	25	degree	UO	UO:0000185	100	degree	UO	UO:0000185	125	degree	UO	UO:0000185	Data collection	Quality control of the observations	SCSIO_136
SCSIO	41		198908	South China Sea	GAZ	GAZ:00008989	sea water environment	ENVO	ENVO:01000321	0	degree	UO	UO:0000185	25	degree	UO	UO:0000185	100	degree	UO	UO:0000185	125	degree	UO	UO:0000185	Data collection	Quality control of the observations	SCSIO_137
SCSIO	38		198911	South China Sea	GAZ	GAZ:00008989	sea water environment	ENVO	ENVO:01000321	0	degree	UO	UO:0000185	25	degree	UO	UO:0000185	100	degree	UO	UO:0000185	125	degree	UO	UO:0000185	Data collection	Quality control of the observations	SCSIO_138
SCSIO	152		198912	South China Sea	GAZ	GAZ:00008989	sea water environment	ENVO	ENVO:01000321	0	degree	UO	UO:0000185	25	degree	UO	UO:0000185	100	degree	UO	UO:0000185	125	degree	UO	UO:0000185	Data collection	Quality control of the observations	SCSIO_139
SCSIO	41		199002	South China Sea	GAZ	GAZ:00008989	sea water environment	ENVO	ENVO:01000321	0	degree	UO	UO:0000185	25	degree	UO	UO:0000185	100	degree	UO	UO:0000185	125	degree	UO	UO:0000185	Data collection	Quality control of the observations	SCSIO_140
SCSIO	22		199003	South China Sea	GAZ	GAZ:00008989	sea water environment	ENVO	ENVO:01000321	0	degree	UO	UO:0000185	25	degree	UO	UO:0000185	100	degree	UO	UO:0000185	125	degree	UO	UO:0000185	Data collection	Quality control of the observations	SCSIO_141
SCSIO	41		199005	South China Sea	GAZ	GAZ:00008989	sea water environment	ENVO	ENVO:01000321	0	degree	UO	UO:0000185	25	degree	UO	UO:0000185	100	degree	UO	UO:0000185	125	degree	UO	UO:0000185	Data collection	Quality control of the observations	SCSIO_142
SCSIO	41		199008	South China Sea	GAZ	GAZ:00008989	sea water environment	ENVO	ENVO:01000321	0	degree	UO	UO:0000185	25	degree	UO	UO:0000185	100	degree	UO	UO:0000185	125	degree	UO	UO:0000185	Data collection	Quality control of the observations	SCSIO_143
SCSIO	39		199011	South China Sea	GAZ	GAZ:00008989	sea water environment	ENVO	ENVO:01000321	0	degree	UO	UO:0000185	25	degree	UO	UO:0000185	100	degree	UO	UO:0000185	125	degree	UO	UO:0000185	Data collection	Quality control of the observations	SCSIO_144
SCSIO	234		199056	South China Sea	GAZ	GAZ:00008989	sea water environment	ENVO	ENVO:01000321	0	degree	UO	UO:0000185	25	degree	UO	UO:0000185	100	degree	UO	UO:0000185	125	degree	UO	UO:0000185	Data collection	Quality control of the observations	SCSIO_145
SCSIO	41		199101	South China Sea	GAZ	GAZ:00008989	sea water environment	ENVO	ENVO:01000321	0	degree	UO	UO:0000185	25	degree	UO	UO:0000185	100	degree	UO	UO:0000185	125	degree	UO	UO:0000185	Data collection	Quality control of the observations	SCSIO_146
SCSIO	41		199105	South China Sea	GAZ	GAZ:00008989	sea water environment	ENVO	ENVO:01000321	0	degree	UO	UO:0000185	25	degree	UO	UO:0000185	100	degree	UO	UO:0000185	125	degree	UO	UO:0000185	Data collection	Quality control of the observations	SCSIO_147
SCSIO	38		199108	South China Sea	GAZ	GAZ:00008989	sea water environment	ENVO	ENVO:01000321	0	degree	UO	UO:0000185	25	degree	UO	UO:0000185	100	degree	UO	UO:0000185	125	degree	UO	UO:0000185	Data collection	Quality control of the observations	SCSIO_148
SCSIO	25		199111	South China Sea	GAZ	GAZ:00008989	sea water environment	ENVO	ENVO:01000321	0	degree	UO	UO:0000185	25	degree	UO	UO:0000185	100	degree	UO	UO:0000185	125	degree	UO	UO:0000185	Data collection	Quality control of the observations	SCSIO_149
SCSIO	37		199203	South China Sea	GAZ	GAZ:00008989	sea water environment	ENVO	ENVO:01000321	0	degree	UO	UO:0000185	25	degree	UO	UO:0000185	100	degree	UO	UO:0000185	125	degree	UO	UO:0000185	Data collection	Quality control of the observations	SCSIO_150
SCSIO	38		199205	South China Sea	GAZ	GAZ:00008989	sea water environment	ENVO	ENVO:01000321	0	degree	UO	UO:0000185	25	degree	UO	UO:0000185	100	degree	UO	UO:0000185	125	degree	UO	UO:0000185	Data collection	Quality control of the observations	SCSIO_151
SCSIO	25		199208	South China Sea	GAZ	GAZ:00008989	sea water environment	ENVO	ENVO:01000321	0	degree	UO	UO:0000185	25	degree	UO	UO:0000185	100	degree	UO	UO:0000185	125	degree	UO	UO:0000185	Data collection	Quality control of the observations	SCSIO_152
SCSIO	38		199211	South China Sea	GAZ	GAZ:00008989	sea water environment	ENVO	ENVO:01000321	0	degree	UO	UO:0000185	25	degree	UO	UO:0000185	100	degree	UO	UO:0000185	125	degree	UO	UO:0000185	Data collection	Quality control of the observations	SCSIO_153
SCSIO	41		199302	South China Sea	GAZ	GAZ:00008989	sea water environment	ENVO	ENVO:01000321	0	degree	UO	UO:0000185	25	degree	UO	UO:0000185	100	degree	UO	UO:0000185	125	degree	UO	UO:0000185	Data collection	Quality control of the observations	SCSIO_154
SCSIO	164		199305	South China Sea	GAZ	GAZ:00008989	sea water environment	ENVO	ENVO:01000321	0	degree	UO	UO:0000185	25	degree	UO	UO:0000185	100	degree	UO	UO:0000185	125	degree	UO	UO:0000185	Data collection	Quality control of the observations	SCSIO_155
SCSIO	25		199308	South China Sea	GAZ	GAZ:00008989	sea water environment	ENVO	ENVO:01000321	0	degree	UO	UO:0000185	25	degree	UO	UO:0000185	100	degree	UO	UO:0000185	125	degree	UO	UO:0000185	Data collection	Quality control of the observations	SCSIO_156
SCSIO	41		199311	South China Sea	GAZ	GAZ:00008989	sea water environment	ENVO	ENVO:01000321	0	degree	UO	UO:0000185	25	degree	UO	UO:0000185	100	degree	UO	UO:0000185	125	degree	UO	UO:0000185	Data collection	Quality control of the observations	SCSIO_157
SCSIO	189		199312	South China Sea	GAZ	GAZ:00008989	sea water environment	ENVO	ENVO:01000321	0	degree	UO	UO:0000185	25	degree	UO	UO:0000185	100	degree	UO	UO:0000185	125	degree	UO	UO:0000185	Data collection	Quality control of the observations	SCSIO_158
SCSIO	16		199402	South China Sea	GAZ	GAZ:00008989	sea water environment	ENVO	ENVO:01000321	0	degree	UO	UO:0000185	25	degree	UO	UO:0000185	100	degree	UO	UO:0000185	125	degree	UO	UO:0000185	Data collection	Quality control of the observations	SCSIO_159
SCSIO	34		199403	South China Sea	GAZ	GAZ:00008989	sea water environment	ENVO	ENVO:01000321	0	degree	UO	UO:0000185	25	degree	UO	UO:0000185	100	degree	UO	UO:0000185	125	degree	UO	UO:0000185	Data collection	Quality control of the observations	SCSIO_160
SCSIO	41		199408	South China Sea	GAZ	GAZ:00008989	sea water environment	ENVO	ENVO:01000321	0	degree	UO	UO:0000185	25	degree	UO	UO:0000185	100	degree	UO	UO:0000185	125	degree	UO	UO:0000185	Data collection	Quality control of the observations	SCSIO_161
SCSIO	165		199409	South China Sea	GAZ	GAZ:00008989	sea water environment	ENVO	ENVO:01000321	0	degree	UO	UO:0000185	25	degree	UO	UO:0000185	100	degree	UO	UO:0000185	125	degree	UO	UO:0000185	Data collection	Quality control of the observations	SCSIO_162
SCSIO	41		199502	South China Sea	GAZ	GAZ:00008989	sea water environment	ENVO	ENVO:01000321	0	degree	UO	UO:0000185	25	degree	UO	UO:0000185	100	degree	UO	UO:0000185	125	degree	UO	UO:0000185	Data collection	Quality control of the observations	SCSIO_163
SCSIO	41		199505	South China Sea	GAZ	GAZ:00008989	sea water environment	ENVO	ENVO:01000321	0	degree	UO	UO:0000185	25	degree	UO	UO:0000185	100	degree	UO	UO:0000185	125	degree	UO	UO:0000185	Data collection	Quality control of the observations	SCSIO_164
SCSIO	11		199510	South China Sea	GAZ	GAZ:00008989	sea water environment	ENVO	ENVO:01000321	0	degree	UO	UO:0000185	25	degree	UO	UO:0000185	100	degree	UO	UO:0000185	125	degree	UO	UO:0000185	Data collection	Quality control of the observations	SCSIO_165
SCSIO	26		199511	South China Sea	GAZ	GAZ:00008989	sea water environment	ENVO	ENVO:01000321	0	degree	UO	UO:0000185	25	degree	UO	UO:0000185	100	degree	UO	UO:0000185	125	degree	UO	UO:0000185	Data collection	Quality control of the observations	SCSIO_166
SCSIO	25		199608	South China Sea	GAZ	GAZ:00008989	sea water environment	ENVO	ENVO:01000321	0	degree	UO	UO:0000185	25	degree	UO	UO:0000185	100	degree	UO	UO:0000185	125	degree	UO	UO:0000185	Data collection	Quality control of the observations	SCSIO_167
SCSIO	25		199702	South China Sea	GAZ	GAZ:00008989	sea water environment	ENVO	ENVO:01000321	0	degree	UO	UO:0000185	25	degree	UO	UO:0000185	100	degree	UO	UO:0000185	125	degree	UO	UO:0000185	Data collection	Quality control of the observations	SCSIO_168
SCSIO	38		199708	South China Sea	GAZ	GAZ:00008989	sea water environment	ENVO	ENVO:01000321	0	degree	UO	UO:0000185	25	degree	UO	UO:0000185	100	degree	UO	UO:0000185	125	degree	UO	UO:0000185	Data collection	Quality control of the observations	SCSIO_169
SCSIO	140		199711	South China Sea	GAZ	GAZ:00008989	sea water environment	ENVO	ENVO:01000321	0	degree	UO	UO:0000185	25	degree	UO	UO:0000185	100	degree	UO	UO:0000185	125	degree	UO	UO:0000185	Data collection	Quality control of the observations	SCSIO_170
SCSIO	25		199802	South China Sea	GAZ	GAZ:00008989	sea water environment	ENVO	ENVO:01000321	0	degree	UO	UO:0000185	25	degree	UO	UO:0000185	100	degree	UO	UO:0000185	125	degree	UO	UO:0000185	Data collection	Quality control of the observations	SCSIO_171
SCSIO	496		199804	South China Sea	GAZ	GAZ:00008989	sea water environment	ENVO	ENVO:01000321	0	degree	UO	UO:0000185	25	degree	UO	UO:0000185	100	degree	UO	UO:0000185	125	degree	UO	UO:0000185	Data collection	Quality control of the observations	SCSIO_172
SCSIO	796		199806	South China Sea	GAZ	GAZ:00008989	sea water environment	ENVO	ENVO:01000321	0	degree	UO	UO:0000185	25	degree	UO	UO:0000185	100	degree	UO	UO:0000185	125	degree	UO	UO:0000185	Data collection	Quality control of the observations	SCSIO_173
SCSIO	50		199807	South China Sea	GAZ	GAZ:00008989	sea water environment	ENVO	ENVO:01000321	0	degree	UO	UO:0000185	25	degree	UO	UO:0000185	100	degree	UO	UO:0000185	125	degree	UO	UO:0000185	Data collection	Quality control of the observations	SCSIO_174
SCSIO	13		199809	South China Sea	GAZ	GAZ:00008989	sea water environment	ENVO	ENVO:01000321	0	degree	UO	UO:0000185	25	degree	UO	UO:0000185	100	degree	UO	UO:0000185	125	degree	UO	UO:0000185	Data collection	Quality control of the observations	SCSIO_175
SCSIO	25		199902	South China Sea	GAZ	GAZ:00008989	sea water environment	ENVO	ENVO:01000321	0	degree	UO	UO:0000185	25	degree	UO	UO:0000185	100	degree	UO	UO:0000185	125	degree	UO	UO:0000185	Data collection	Quality control of the observations	SCSIO_176
SCSIO	36		199904	South China Sea	GAZ	GAZ:00008989	sea water environment	ENVO	ENVO:01000321	0	degree	UO	UO:0000185	25	degree	UO	UO:0000185	100	degree	UO	UO:0000185	125	degree	UO	UO:0000185	Data collection	Quality control of the observations	SCSIO_177
SCSIO	241		199907	South China Sea	GAZ	GAZ:00008989	sea water environment	ENVO	ENVO:01000321	0	degree	UO	UO:0000185	25	degree	UO	UO:0000185	100	degree	UO	UO:0000185	125	degree	UO	UO:0000185	Data collection	Quality control of the observations	SCSIO_178
SCSIO	38		199908	South China Sea	GAZ	GAZ:00008989	sea water environment	ENVO	ENVO:01000321	0	degree	UO	UO:0000185	25	degree	UO	UO:0000185	100	degree	UO	UO:0000185	125	degree	UO	UO:0000185	Data collection	Quality control of the observations	SCSIO_179
SCSIO	189		200008	South China Sea	GAZ	GAZ:00008989	sea water environment	ENVO	ENVO:01000321	0	degree	UO	UO:0000185	25	degree	UO	UO:0000185	100	degree	UO	UO:0000185	125	degree	UO	UO:0000185	Data collection	Quality control of the observations	SCSIO_180
SCSIO	97		200103	South China Sea	GAZ	GAZ:00008989	sea water environment	ENVO	ENVO:01000321	0	degree	UO	UO:0000185	25	degree	UO	UO:0000185	100	degree	UO	UO:0000185	125	degree	UO	UO:0000185	Data collection	Quality control of the observations	SCSIO_181
SCSIO	124		200205	South China Sea	GAZ	GAZ:00008989	sea water environment	ENVO	ENVO:01000321	0	degree	UO	UO:0000185	25	degree	UO	UO:0000185	100	degree	UO	UO:0000185	125	degree	UO	UO:0000185	Data collection	Quality control of the observations	SCSIO_182
SCSIO	139		200405	South China Sea	GAZ	GAZ:00008989	sea water environment	ENVO	ENVO:01000321	0	degree	UO	UO:0000185	25	degree	UO	UO:0000185	100	degree	UO	UO:0000185	125	degree	UO	UO:0000185	Data collection	Quality control of the observations	SCSIO_183
SCSIO	71		200409	South China Sea	GAZ	GAZ:00008989	sea water environment	ENVO	ENVO:01000321	0	degree	UO	UO:0000185	25	degree	UO	UO:0000185	100	degree	UO	UO:0000185	125	degree	UO	UO:0000185	Data collection	Quality control of the observations	SCSIO_184
SCSIO	54		200509	South China Sea	GAZ	GAZ:00008989	sea water environment	ENVO	ENVO:01000321	0	degree	UO	UO:0000185	25	degree	UO	UO:0000185	100	degree	UO	UO:0000185	125	degree	UO	UO:0000185	Data collection	Quality control of the observations	SCSIO_185
SCSIO	61		200609	South China Sea	GAZ	GAZ:00008989	sea water environment	ENVO	ENVO:01000321	0	degree	UO	UO:0000185	25	degree	UO	UO:0000185	100	degree	UO	UO:0000185	125	degree	UO	UO:0000185	Data collection	Quality control of the observations	SCSIO_186
SCSIO	61		200709	South China Sea	GAZ	GAZ:00008989	sea water environment	ENVO	ENVO:01000321	0	degree	UO	UO:0000185	25	degree	UO	UO:0000185	100	degree	UO	UO:0000185	125	degree	UO	UO:0000185	Data collection	Quality control of the observations	SCSIO_187
SCSIO	58		200806	South China Sea	GAZ	GAZ:00008989	sea water environment	ENVO	ENVO:01000321	0	degree	UO	UO:0000185	25	degree	UO	UO:0000185	100	degree	UO	UO:0000185	125	degree	UO	UO:0000185	Data collection	Quality control of the observations	SCSIO_188
SCSIO	58		200807	South China Sea	GAZ	GAZ:00008989	sea water environment	ENVO	ENVO:01000321	0	degree	UO	UO:0000185	25	degree	UO	UO:0000185	100	degree	UO	UO:0000185	125	degree	UO	UO:0000185	Data collection	Quality control of the observations	SCSIO_189
SCSIO	80		200808	South China Sea	GAZ	GAZ:00008989	sea water environment	ENVO	ENVO:01000321	0	degree	UO	UO:0000185	25	degree	UO	UO:0000185	100	degree	UO	UO:0000185	125	degree	UO	UO:0000185	Data collection	Quality control of the observations	SCSIO_190
SCSIO	104		200905	South China Sea	GAZ	GAZ:00008989	sea water environment	ENVO	ENVO:01000321	0	degree	UO	UO:0000185	25	degree	UO	UO:0000185	100	degree	UO	UO:0000185	125	degree	UO	UO:0000185	Data collection	Quality control of the observations	SCSIO_191
SCSIO	54		200909	South China Sea	GAZ	GAZ:00008989	sea water environment	ENVO	ENVO:01000321	0	degree	UO	UO:0000185	25	degree	UO	UO:0000185	100	degree	UO	UO:0000185	125	degree	UO	UO:0000185	Data collection	Quality control of the observations	SCSIO_192
SCSIO	29		201009	South China Sea	GAZ	GAZ:00008989	sea water environment	ENVO	ENVO:01000321	0	degree	UO	UO:0000185	25	degree	UO	UO:0000185	100	degree	UO	UO:0000185	125	degree	UO	UO:0000185	Data collection	Quality control of the observations	SCSIO_193
SCSIO	67		201011	South China Sea	GAZ	GAZ:00008989	sea water environment	ENVO	ENVO:01000321	0	degree	UO	UO:0000185	25	degree	UO	UO:0000185	100	degree	UO	UO:0000185	125	degree	UO	UO:0000185	Data collection	Quality control of the observations	SCSIO_194
SCSIO	58		201109	South China Sea	GAZ	GAZ:00008989	sea water environment	ENVO	ENVO:01000321	0	degree	UO	UO:0000185	25	degree	UO	UO:0000185	100	degree	UO	UO:0000185	125	degree	UO	UO:0000185	Data collection	Quality control of the observations	SCSIO_195
SCSIO	37		201111	South China Sea	GAZ	GAZ:00008989	sea water environment	ENVO	ENVO:01000321	0	degree	UO	UO:0000185	25	degree	UO	UO:0000185	100	degree	UO	UO:0000185	125	degree	UO	UO:0000185	Data collection	Quality control of the observations	SCSIO_196
SCSIO	75		201208	South China Sea	GAZ	GAZ:00008989	sea water environment	ENVO	ENVO:01000321	0	degree	UO	UO:0000185	25	degree	UO	UO:0000185	100	degree	UO	UO:0000185	125	degree	UO	UO:0000185	Data collection	Quality control of the observations	SCSIO_197
SCSIO	51		201210	South China Sea	GAZ	GAZ:00008989	sea water environment	ENVO	ENVO:01000321	0	degree	UO	UO:0000185	25	degree	UO	UO:0000185	100	degree	UO	UO:0000185	125	degree	UO	UO:0000185	Data collection	Quality control of the observations	SCSIO_198
SCSIO	32		201212	South China Sea	GAZ	GAZ:00008989	sea water environment	ENVO	ENVO:01000321	0	degree	UO	UO:0000185	25	degree	UO	UO:0000185	100	degree	UO	UO:0000185	125	degree	UO	UO:0000185	Data collection	Quality control of the observations	SCSIO_199
SCSIO	143		201308	South China Sea	GAZ	GAZ:00008989	sea water environment	ENVO	ENVO:01000321	0	degree	UO	UO:0000185	25	degree	UO	UO:0000185	100	degree	UO	UO:0000185	125	degree	UO	UO:0000185	Data collection	Quality control of the observations	SCSIO_200
SCSIO	90		201310	South China Sea	GAZ	GAZ:00008989	sea water environment	ENVO	ENVO:01000321	0	degree	UO	UO:0000185	25	degree	UO	UO:0000185	100	degree	UO	UO:0000185	125	degree	UO	UO:0000185	Data collection	Quality control of the observations	SCSIO_201
SCSIO	101		201403	South China Sea	GAZ	GAZ:00008989	sea water environment	ENVO	ENVO:01000321	0	degree	UO	UO:0000185	25	degree	UO	UO:0000185	100	degree	UO	UO:0000185	125	degree	UO	UO:0000185	Data collection	Quality control of the observations	SCSIO_202
SCSIO	107		201409	South China Sea	GAZ	GAZ:00008989	sea water environment	ENVO	ENVO:01000321	0	degree	UO	UO:0000185	25	degree	UO	UO:0000185	100	degree	UO	UO:0000185	125	degree	UO	UO:0000185	Data collection	Quality control of the observations	SCSIO_203
