# Supplementary material for: SCSPOD14, a South China Sea physical oceanographic dataset derived from in situ measurements during 1919–2014
Source: Sci Data. 2016 Apr 26;3:160029. doi: 10.1038/sdata.2016.29 (PMC4845715; doi:10.1038/sdata.2016.29)
Supplement: Supplementary file 1 [file sdata201629-isa1.zip › a_assay_Wang.txt]

Sample Name	Protocol REF	Protocol REF	Assay Name	Raw Data File	Comment [Data Repository]	Comment [Data Record Accession]	Comment [Data Record URI]	Protocol REF	Protocol REF	Derived Data File	Comment [Data Repository]	Comment [Data Record Accession]	Comment [Data Record URI]
WOD09	Selected temperature and salinity profiles	Generation of the gridded data	WOD09	SCSIO_Gridded_TempSalt_SCSPOD14.zip	figshare	doi:10.6084/m9.figshare.c.1513842	http://dx.doi.org/10.6084/m9.figshare.c.1513842	Definitions of upper layer stratification	Generation of the gridded data	SCSIO_Gridded_Stratifications_SCSPOD14.zip	figshare	doi:10.6084/m9.figshare.c.1513842	http://dx.doi.org/10.6084/m9.figshare.c.1513842
Argo	Selected temperature and salinity profiles	Generation of the gridded data	Argo	SCSIO_Gridded_TempSalt_SCSPOD14.zip	figshare	doi:10.6084/m9.figshare.c.1513842	http://dx.doi.org/10.6084/m9.figshare.c.1513842	Definitions of upper layer stratification	Generation of the gridded data	SCSIO_Gridded_Stratifications_SCSPOD14.zip	figshare	doi:10.6084/m9.figshare.c.1513842	http://dx.doi.org/10.6084/m9.figshare.c.1513842
SCSIO_1	Selected temperature and salinity profiles	Generation of the gridded data	SCSIO_1	SCSIO_Gridded_TempSalt_SCSPOD14.zip	figshare	doi:10.6084/m9.figshare.c.1513842	http://dx.doi.org/10.6084/m9.figshare.c.1513842	Definitions of upper layer stratification	Generation of the gridded data	SCSIO_Gridded_Stratifications_SCSPOD14.zip	figshare	doi:10.6084/m9.figshare.c.1513842	http://dx.doi.org/10.6084/m9.figshare.c.1513842
SCSIO_2	Selected temperature and salinity profiles	Generation of the gridded data	SCSIO_2	SCSIO_Gridded_TempSalt_SCSPOD14.zip	figshare	doi:10.6084/m9.figshare.c.1513842	http://dx.doi.org/10.6084/m9.figshare.c.1513842	Definitions of upper layer stratification	Generation of the gridded data	SCSIO_Gridded_Stratifications_SCSPOD14.zip	figshare	doi:10.6084/m9.figshare.c.1513842	http://dx.doi.org/10.6084/m9.figshare.c.1513842
SCSIO_3	Selected temperature and salinity profiles	Generation of the gridded data	SCSIO_3	SCSIO_Gridded_TempSalt_SCSPOD14.zip	figshare	doi:10.6084/m9.figshare.c.1513842	http://dx.doi.org/10.6084/m9.figshare.c.1513842	Definitions of upper layer stratification	Generation of the gridded data	SCSIO_Gridded_Stratifications_SCSPOD14.zip	figshare	doi:10.6084/m9.figshare.c.1513842	http://dx.doi.org/10.6084/m9.figshare.c.1513842
SCSIO_4	Selected temperature and salinity profiles	Generation of the gridded data	SCSIO_4	SCSIO_Gridded_TempSalt_SCSPOD14.zip	figshare	doi:10.6084/m9.figshare.c.1513842	http://dx.doi.org/10.6084/m9.figshare.c.1513842	Definitions of upper layer stratification	Generation of the gridded data	SCSIO_Gridded_Stratifications_SCSPOD14.zip	figshare	doi:10.6084/m9.figshare.c.1513842	http://dx.doi.org/10.6084/m9.figshare.c.1513842
SCSIO_5	Selected temperature and salinity profiles	Generation of the gridded data	SCSIO_5	SCSIO_Gridded_TempSalt_SCSPOD14.zip	figshare	doi:10.6084/m9.figshare.c.1513842	http://dx.doi.org/10.6084/m9.figshare.c.1513842	Definitions of upper layer stratification	Generation of the gridded data	SCSIO_Gridded_Stratifications_SCSPOD14.zip	figshare	doi:10.6084/m9.figshare.c.1513842	http://dx.doi.org/10.6084/m9.figshare.c.1513842
SCSIO_6	Selected temperature and salinity profiles	Generation of the gridded data	SCSIO_6	SCSIO_Gridded_TempSalt_SCSPOD14.zip	figshare	doi:10.6084/m9.figshare.c.1513842	http://dx.doi.org/10.6084/m9.figshare.c.1513842	Definitions of upper layer stratification	Generation of the gridded data	SCSIO_Gridded_Stratifications_SCSPOD14.zip	figshare	doi:10.6084/m9.figshare.c.1513842	http://dx.doi.org/10.6084/m9.figshare.c.1513842
SCSIO_7	Selected temperature and salinity profiles	Generation of the gridded data	SCSIO_7	SCSIO_Gridded_TempSalt_SCSPOD14.zip	figshare	doi:10.6084/m9.figshare.c.1513842	http://dx.doi.org/10.6084/m9.figshare.c.1513842	Definitions of upper layer stratification	Generation of the gridded data	SCSIO_Gridded_Stratifications_SCSPOD14.zip	figshare	doi:10.6084/m9.figshare.c.1513842	http://dx.doi.org/10.6084/m9.figshare.c.1513842
SCSIO_8	Selected temperature and salinity profiles	Generation of the gridded data	SCSIO_8	SCSIO_Gridded_TempSalt_SCSPOD14.zip	figshare	doi:10.6084/m9.figshare.c.1513842	http://dx.doi.org/10.6084/m9.figshare.c.1513842	Definitions of upper layer stratification	Generation of the gridded data	SCSIO_Gridded_Stratifications_SCSPOD14.zip	figshare	doi:10.6084/m9.figshare.c.1513842	http://dx.doi.org/10.6084/m9.figshare.c.1513842
SCSIO_9	Selected temperature and salinity profiles	Generation of the gridded data	SCSIO_9	SCSIO_Gridded_TempSalt_SCSPOD14.zip	figshare	doi:10.6084/m9.figshare.c.1513842	http://dx.doi.org/10.6084/m9.figshare.c.1513842	Definitions of upper layer stratification	Generation of the gridded data	SCSIO_Gridded_Stratifications_SCSPOD14.zip	figshare	doi:10.6084/m9.figshare.c.1513842	http://dx.doi.org/10.6084/m9.figshare.c.1513842
SCSIO_10	Selected temperature and salinity profiles	Generation of the gridded data	SCSIO_10	SCSIO_Gridded_TempSalt_SCSPOD14.zip	figshare	doi:10.6084/m9.figshare.c.1513842	http://dx.doi.org/10.6084/m9.figshare.c.1513842	Definitions of upper layer stratification	Generation of the gridded data	SCSIO_Gridded_Stratifications_SCSPOD14.zip	figshare	doi:10.6084/m9.figshare.c.1513842	http://dx.doi.org/10.6084/m9.figshare.c.1513842
SCSIO_11	Selected temperature and salinity profiles	Generation of the gridded data	SCSIO_11	SCSIO_Gridded_TempSalt_SCSPOD14.zip	figshare	doi:10.6084/m9.figshare.c.1513842	http://dx.doi.org/10.6084/m9.figshare.c.1513842	Definitions of upper layer stratification	Generation of the gridded data	SCSIO_Gridded_Stratifications_SCSPOD14.zip	figshare	doi:10.6084/m9.figshare.c.1513842	http://dx.doi.org/10.6084/m9.figshare.c.1513842
SCSIO_12	Selected temperature and salinity profiles	Generation of the gridded data	SCSIO_12	SCSIO_Gridded_TempSalt_SCSPOD14.zip	figshare	doi:10.6084/m9.figshare.c.1513842	http://dx.doi.org/10.6084/m9.figshare.c.1513842	Definitions of upper layer stratification	Generation of the gridded data	SCSIO_Gridded_Stratifications_SCSPOD14.zip	figshare	doi:10.6084/m9.figshare.c.1513842	http://dx.doi.org/10.6084/m9.figshare.c.1513842
SCSIO_13	Selected temperature and salinity profiles	Generation of the gridded data	SCSIO_13	SCSIO_Gridded_TempSalt_SCSPOD14.zip	figshare	doi:10.6084/m9.figshare.c.1513842	http://dx.doi.org/10.6084/m9.figshare.c.1513842	Definitions of upper layer stratification	Generation of the gridded data	SCSIO_Gridded_Stratifications_SCSPOD14.zip	figshare	doi:10.6084/m9.figshare.c.1513842	http://dx.doi.org/10.6084/m9.figshare.c.1513842
SCSIO_14	Selected temperature and salinity profiles	Generation of the gridded data	SCSIO_14	SCSIO_Gridded_TempSalt_SCSPOD14.zip	figshare	doi:10.6084/m9.figshare.c.1513842	http://dx.doi.org/10.6084/m9.figshare.c.1513842	Definitions of upper layer stratification	Generation of the gridded data	SCSIO_Gridded_Stratifications_SCSPOD14.zip	figshare	doi:10.6084/m9.figshare.c.1513842	http://dx.doi.org/10.6084/m9.figshare.c.1513842
SCSIO_15	Selected temperature and salinity profiles	Generation of the gridded data	SCSIO_15	SCSIO_Gridded_TempSalt_SCSPOD14.zip	figshare	doi:10.6084/m9.figshare.c.1513842	http://dx.doi.org/10.6084/m9.figshare.c.1513842	Definitions of upper layer stratification	Generation of the gridded data	SCSIO_Gridded_Stratifications_SCSPOD14.zip	figshare	doi:10.6084/m9.figshare.c.1513842	http://dx.doi.org/10.6084/m9.figshare.c.1513842
SCSIO_16	Selected temperature and salinity profiles	Generation of the gridded data	SCSIO_16	SCSIO_Gridded_TempSalt_SCSPOD14.zip	figshare	doi:10.6084/m9.figshare.c.1513842	http://dx.doi.org/10.6084/m9.figshare.c.1513842	Definitions of upper layer stratification	Generation of the gridded data	SCSIO_Gridded_Stratifications_SCSPOD14.zip	figshare	doi:10.6084/m9.figshare.c.1513842	http://dx.doi.org/10.6084/m9.figshare.c.1513842
SCSIO_17	Selected temperature and salinity profiles	Generation of the gridded data	SCSIO_17	SCSIO_Gridded_TempSalt_SCSPOD14.zip	figshare	doi:10.6084/m9.figshare.c.1513842	http://dx.doi.org/10.6084/m9.figshare.c.1513842	Definitions of upper layer stratification	Generation of the gridded data	SCSIO_Gridded_Stratifications_SCSPOD14.zip	figshare	doi:10.6084/m9.figshare.c.1513842	http://dx.doi.org/10.6084/m9.figshare.c.1513842
SCSIO_18	Selected temperature and salinity profiles	Generation of the gridded data	SCSIO_18	SCSIO_Gridded_TempSalt_SCSPOD14.zip	figshare	doi:10.6084/m9.figshare.c.1513842	http://dx.doi.org/10.6084/m9.figshare.c.1513842	Definitions of upper layer stratification	Generation of the gridded data	SCSIO_Gridded_Stratifications_SCSPOD14.zip	figshare	doi:10.6084/m9.figshare.c.1513842	http://dx.doi.org/10.6084/m9.figshare.c.1513842
SCSIO_19	Selected temperature and salinity profiles	Generation of the gridded data	SCSIO_19	SCSIO_Gridded_TempSalt_SCSPOD14.zip	figshare	doi:10.6084/m9.figshare.c.1513842	http://dx.doi.org/10.6084/m9.figshare.c.1513842	Definitions of upper layer stratification	Generation of the gridded data	SCSIO_Gridded_Stratifications_SCSPOD14.zip	figshare	doi:10.6084/m9.figshare.c.1513842	http://dx.doi.org/10.6084/m9.figshare.c.1513842
SCSIO_20	Selected temperature and salinity profiles	Generation of the gridded data	SCSIO_20	SCSIO_Gridded_TempSalt_SCSPOD14.zip	figshare	doi:10.6084/m9.figshare.c.1513842	http://dx.doi.org/10.6084/m9.figshare.c.1513842	Definitions of upper layer stratification	Generation of the gridded data	SCSIO_Gridded_Stratifications_SCSPOD14.zip	figshare	doi:10.6084/m9.figshare.c.1513842	http://dx.doi.org/10.6084/m9.figshare.c.1513842
SCSIO_21	Selected temperature and salinity profiles	Generation of the gridded data	SCSIO_21	SCSIO_Gridded_TempSalt_SCSPOD14.zip	figshare	doi:10.6084/m9.figshare.c.1513842	http://dx.doi.org/10.6084/m9.figshare.c.1513842	Definitions of upper layer stratification	Generation of the gridded data	SCSIO_Gridded_Stratifications_SCSPOD14.zip	figshare	doi:10.6084/m9.figshare.c.1513842	http://dx.doi.org/10.6084/m9.figshare.c.1513842
SCSIO_22	Selected temperature and salinity profiles	Generation of the gridded data	SCSIO_22	SCSIO_Gridded_TempSalt_SCSPOD14.zip	figshare	doi:10.6084/m9.figshare.c.1513842	http://dx.doi.org/10.6084/m9.figshare.c.1513842	Definitions of upper layer stratification	Generation of the gridded data	SCSIO_Gridded_Stratifications_SCSPOD14.zip	figshare	doi:10.6084/m9.figshare.c.1513842	http://dx.doi.org/10.6084/m9.figshare.c.1513842
SCSIO_23	Selected temperature and salinity profiles	Generation of the gridded data	SCSIO_23	SCSIO_Gridded_TempSalt_SCSPOD14.zip	figshare	doi:10.6084/m9.figshare.c.1513842	http://dx.doi.org/10.6084/m9.figshare.c.1513842	Definitions of upper layer stratification	Generation of the gridded data	SCSIO_Gridded_Stratifications_SCSPOD14.zip	figshare	doi:10.6084/m9.figshare.c.1513842	http://dx.doi.org/10.6084/m9.figshare.c.1513842
SCSIO_24	Selected temperature and salinity profiles	Generation of the gridded data	SCSIO_24	SCSIO_Gridded_TempSalt_SCSPOD14.zip	figshare	doi:10.6084/m9.figshare.c.1513842	http://dx.doi.org/10.6084/m9.figshare.c.1513842	Definitions of upper layer stratification	Generation of the gridded data	SCSIO_Gridded_Stratifications_SCSPOD14.zip	figshare	doi:10.6084/m9.figshare.c.1513842	http://dx.doi.org/10.6084/m9.figshare.c.1513842
SCSIO_25	Selected temperature and salinity profiles	Generation of the gridded data	SCSIO_25	SCSIO_Gridded_TempSalt_SCSPOD14.zip	figshare	doi:10.6084/m9.figshare.c.1513842	http://dx.doi.org/10.6084/m9.figshare.c.1513842	Definitions of upper layer stratification	Generation of the gridded data	SCSIO_Gridded_Stratifications_SCSPOD14.zip	figshare	doi:10.6084/m9.figshare.c.1513842	http://dx.doi.org/10.6084/m9.figshare.c.1513842
SCSIO_26	Selected temperature and salinity profiles	Generation of the gridded data	SCSIO_26	SCSIO_Gridded_TempSalt_SCSPOD14.zip	figshare	doi:10.6084/m9.figshare.c.1513842	http://dx.doi.org/10.6084/m9.figshare.c.1513842	Definitions of upper layer stratification	Generation of the gridded data	SCSIO_Gridded_Stratifications_SCSPOD14.zip	figshare	doi:10.6084/m9.figshare.c.1513842	http://dx.doi.org/10.6084/m9.figshare.c.1513842
SCSIO_27	Selected temperature and salinity profiles	Generation of the gridded data	SCSIO_27	SCSIO_Gridded_TempSalt_SCSPOD14.zip	figshare	doi:10.6084/m9.figshare.c.1513842	http://dx.doi.org/10.6084/m9.figshare.c.1513842	Definitions of upper layer stratification	Generation of the gridded data	SCSIO_Gridded_Stratifications_SCSPOD14.zip	figshare	doi:10.6084/m9.figshare.c.1513842	http://dx.doi.org/10.6084/m9.figshare.c.1513842
SCSIO_28	Selected temperature and salinity profiles	Generation of the gridded data	SCSIO_28	SCSIO_Gridded_TempSalt_SCSPOD14.zip	figshare	doi:10.6084/m9.figshare.c.1513842	http://dx.doi.org/10.6084/m9.figshare.c.1513842	Definitions of upper layer stratification	Generation of the gridded data	SCSIO_Gridded_Stratifications_SCSPOD14.zip	figshare	doi:10.6084/m9.figshare.c.1513842	http://dx.doi.org/10.6084/m9.figshare.c.1513842
SCSIO_29	Selected temperature and salinity profiles	Generation of the gridded data	SCSIO_29	SCSIO_Gridded_TempSalt_SCSPOD14.zip	figshare	doi:10.6084/m9.figshare.c.1513842	http://dx.doi.org/10.6084/m9.figshare.c.1513842	Definitions of upper layer stratification	Generation of the gridded data	SCSIO_Gridded_Stratifications_SCSPOD14.zip	figshare	doi:10.6084/m9.figshare.c.1513842	http://dx.doi.org/10.6084/m9.figshare.c.1513842
SCSIO_30	Selected temperature and salinity profiles	Generation of the gridded data	SCSIO_30	SCSIO_Gridded_TempSalt_SCSPOD14.zip	figshare	doi:10.6084/m9.figshare.c.1513842	http://dx.doi.org/10.6084/m9.figshare.c.1513842	Definitions of upper layer stratification	Generation of the gridded data	SCSIO_Gridded_Stratifications_SCSPOD14.zip	figshare	doi:10.6084/m9.figshare.c.1513842	http://dx.doi.org/10.6084/m9.figshare.c.1513842
SCSIO_31	Selected temperature and salinity profiles	Generation of the gridded data	SCSIO_31	SCSIO_Gridded_TempSalt_SCSPOD14.zip	figshare	doi:10.6084/m9.figshare.c.1513842	http://dx.doi.org/10.6084/m9.figshare.c.1513842	Definitions of upper layer stratification	Generation of the gridded data	SCSIO_Gridded_Stratifications_SCSPOD14.zip	figshare	doi:10.6084/m9.figshare.c.1513842	http://dx.doi.org/10.6084/m9.figshare.c.1513842
SCSIO_32	Selected temperature and salinity profiles	Generation of the gridded data	SCSIO_32	SCSIO_Gridded_TempSalt_SCSPOD14.zip	figshare	doi:10.6084/m9.figshare.c.1513842	http://dx.doi.org/10.6084/m9.figshare.c.1513842	Definitions of upper layer stratification	Generation of the gridded data	SCSIO_Gridded_Stratifications_SCSPOD14.zip	figshare	doi:10.6084/m9.figshare.c.1513842	http://dx.doi.org/10.6084/m9.figshare.c.1513842
SCSIO_33	Selected temperature and salinity profiles	Generation of the gridded data	SCSIO_33	SCSIO_Gridded_TempSalt_SCSPOD14.zip	figshare	doi:10.6084/m9.figshare.c.1513842	http://dx.doi.org/10.6084/m9.figshare.c.1513842	Definitions of upper layer stratification	Generation of the gridded data	SCSIO_Gridded_Stratifications_SCSPOD14.zip	figshare	doi:10.6084/m9.figshare.c.1513842	http://dx.doi.org/10.6084/m9.figshare.c.1513842
SCSIO_34	Selected temperature and salinity profiles	Generation of the gridded data	SCSIO_34	SCSIO_Gridded_TempSalt_SCSPOD14.zip	figshare	doi:10.6084/m9.figshare.c.1513842	http://dx.doi.org/10.6084/m9.figshare.c.1513842	Definitions of upper layer stratification	Generation of the gridded data	SCSIO_Gridded_Stratifications_SCSPOD14.zip	figshare	doi:10.6084/m9.figshare.c.1513842	http://dx.doi.org/10.6084/m9.figshare.c.1513842
SCSIO_35	Selected temperature and salinity profiles	Generation of the gridded data	SCSIO_35	SCSIO_Gridded_TempSalt_SCSPOD14.zip	figshare	doi:10.6084/m9.figshare.c.1513842	http://dx.doi.org/10.6084/m9.figshare.c.1513842	Definitions of upper layer stratification	Generation of the gridded data	SCSIO_Gridded_Stratifications_SCSPOD14.zip	figshare	doi:10.6084/m9.figshare.c.1513842	http://dx.doi.org/10.6084/m9.figshare.c.1513842
SCSIO_36	Selected temperature and salinity profiles	Generation of the gridded data	SCSIO_36	SCSIO_Gridded_TempSalt_SCSPOD14.zip	figshare	doi:10.6084/m9.figshare.c.1513842	http://dx.doi.org/10.6084/m9.figshare.c.1513842	Definitions of upper layer stratification	Generation of the gridded data	SCSIO_Gridded_Stratifications_SCSPOD14.zip	figshare	doi:10.6084/m9.figshare.c.1513842	http://dx.doi.org/10.6084/m9.figshare.c.1513842
SCSIO_37	Selected temperature and salinity profiles	Generation of the gridded data	SCSIO_37	SCSIO_Gridded_TempSalt_SCSPOD14.zip	figshare	doi:10.6084/m9.figshare.c.1513842	http://dx.doi.org/10.6084/m9.figshare.c.1513842	Definitions of upper layer stratification	Generation of the gridded data	SCSIO_Gridded_Stratifications_SCSPOD14.zip	figshare	doi:10.6084/m9.figshare.c.1513842	http://dx.doi.org/10.6084/m9.figshare.c.1513842
SCSIO_38	Selected temperature and salinity profiles	Generation of the gridded data	SCSIO_38	SCSIO_Gridded_TempSalt_SCSPOD14.zip	figshare	doi:10.6084/m9.figshare.c.1513842	http://dx.doi.org/10.6084/m9.figshare.c.1513842	Definitions of upper layer stratification	Generation of the gridded data	SCSIO_Gridded_Stratifications_SCSPOD14.zip	figshare	doi:10.6084/m9.figshare.c.1513842	http://dx.doi.org/10.6084/m9.figshare.c.1513842
SCSIO_39	Selected temperature and salinity profiles	Generation of the gridded data	SCSIO_39	SCSIO_Gridded_TempSalt_SCSPOD14.zip	figshare	doi:10.6084/m9.figshare.c.1513842	http://dx.doi.org/10.6084/m9.figshare.c.1513842	Definitions of upper layer stratification	Generation of the gridded data	SCSIO_Gridded_Stratifications_SCSPOD14.zip	figshare	doi:10.6084/m9.figshare.c.1513842	http://dx.doi.org/10.6084/m9.figshare.c.1513842
SCSIO_40	Selected temperature and salinity profiles	Generation of the gridded data	SCSIO_40	SCSIO_Gridded_TempSalt_SCSPOD14.zip	figshare	doi:10.6084/m9.figshare.c.1513842	http://dx.doi.org/10.6084/m9.figshare.c.1513842	Definitions of upper layer stratification	Generation of the gridded data	SCSIO_Gridded_Stratifications_SCSPOD14.zip	figshare	doi:10.6084/m9.figshare.c.1513842	http://dx.doi.org/10.6084/m9.figshare.c.1513842
SCSIO_41	Selected temperature and salinity profiles	Generation of the gridded data	SCSIO_41	SCSIO_Gridded_TempSalt_SCSPOD14.zip	figshare	doi:10.6084/m9.figshare.c.1513842	http://dx.doi.org/10.6084/m9.figshare.c.1513842	Definitions of upper layer stratification	Generation of the gridded data	SCSIO_Gridded_Stratifications_SCSPOD14.zip	figshare	doi:10.6084/m9.figshare.c.1513842	http://dx.doi.org/10.6084/m9.figshare.c.1513842
SCSIO_42	Selected temperature and salinity profiles	Generation of the gridded data	SCSIO_42	SCSIO_Gridded_TempSalt_SCSPOD14.zip	figshare	doi:10.6084/m9.figshare.c.1513842	http://dx.doi.org/10.6084/m9.figshare.c.1513842	Definitions of upper layer stratification	Generation of the gridded data	SCSIO_Gridded_Stratifications_SCSPOD14.zip	figshare	doi:10.6084/m9.figshare.c.1513842	http://dx.doi.org/10.6084/m9.figshare.c.1513842
SCSIO_43	Selected temperature and salinity profiles	Generation of the gridded data	SCSIO_43	SCSIO_Gridded_TempSalt_SCSPOD14.zip	figshare	doi:10.6084/m9.figshare.c.1513842	http://dx.doi.org/10.6084/m9.figshare.c.1513842	Definitions of upper layer stratification	Generation of the gridded data	SCSIO_Gridded_Stratifications_SCSPOD14.zip	figshare	doi:10.6084/m9.figshare.c.1513842	http://dx.doi.org/10.6084/m9.figshare.c.1513842
SCSIO_44	Selected temperature and salinity profiles	Generation of the gridded data	SCSIO_44	SCSIO_Gridded_TempSalt_SCSPOD14.zip	figshare	doi:10.6084/m9.figshare.c.1513842	http://dx.doi.org/10.6084/m9.figshare.c.1513842	Definitions of upper layer stratification	Generation of the gridded data	SCSIO_Gridded_Stratifications_SCSPOD14.zip	figshare	doi:10.6084/m9.figshare.c.1513842	http://dx.doi.org/10.6084/m9.figshare.c.1513842
SCSIO_45	Selected temperature and salinity profiles	Generation of the gridded data	SCSIO_45	SCSIO_Gridded_TempSalt_SCSPOD14.zip	figshare	doi:10.6084/m9.figshare.c.1513842	http://dx.doi.org/10.6084/m9.figshare.c.1513842	Definitions of upper layer stratification	Generation of the gridded data	SCSIO_Gridded_Stratifications_SCSPOD14.zip	figshare	doi:10.6084/m9.figshare.c.1513842	http://dx.doi.org/10.6084/m9.figshare.c.1513842
SCSIO_46	Selected temperature and salinity profiles	Generation of the gridded data	SCSIO_46	SCSIO_Gridded_TempSalt_SCSPOD14.zip	figshare	doi:10.6084/m9.figshare.c.1513842	http://dx.doi.org/10.6084/m9.figshare.c.1513842	Definitions of upper layer stratification	Generation of the gridded data	SCSIO_Gridded_Stratifications_SCSPOD14.zip	figshare	doi:10.6084/m9.figshare.c.1513842	http://dx.doi.org/10.6084/m9.figshare.c.1513842
SCSIO_47	Selected temperature and salinity profiles	Generation of the gridded data	SCSIO_47	SCSIO_Gridded_TempSalt_SCSPOD14.zip	figshare	doi:10.6084/m9.figshare.c.1513842	http://dx.doi.org/10.6084/m9.figshare.c.1513842	Definitions of upper layer stratification	Generation of the gridded data	SCSIO_Gridded_Stratifications_SCSPOD14.zip	figshare	doi:10.6084/m9.figshare.c.1513842	http://dx.doi.org/10.6084/m9.figshare.c.1513842
SCSIO_48	Selected temperature and salinity profiles	Generation of the gridded data	SCSIO_48	SCSIO_Gridded_TempSalt_SCSPOD14.zip	figshare	doi:10.6084/m9.figshare.c.1513842	http://dx.doi.org/10.6084/m9.figshare.c.1513842	Definitions of upper layer stratification	Generation of the gridded data	SCSIO_Gridded_Stratifications_SCSPOD14.zip	figshare	doi:10.6084/m9.figshare.c.1513842	http://dx.doi.org/10.6084/m9.figshare.c.1513842
SCSIO_49	Selected temperature and salinity profiles	Generation of the gridded data	SCSIO_49	SCSIO_Gridded_TempSalt_SCSPOD14.zip	figshare	doi:10.6084/m9.figshare.c.1513842	http://dx.doi.org/10.6084/m9.figshare.c.1513842	Definitions of upper layer stratification	Generation of the gridded data	SCSIO_Gridded_Stratifications_SCSPOD14.zip	figshare	doi:10.6084/m9.figshare.c.1513842	http://dx.doi.org/10.6084/m9.figshare.c.1513842
SCSIO_50	Selected temperature and salinity profiles	Generation of the gridded data	SCSIO_50	SCSIO_Gridded_TempSalt_SCSPOD14.zip	figshare	doi:10.6084/m9.figshare.c.1513842	http://dx.doi.org/10.6084/m9.figshare.c.1513842	Definitions of upper layer stratification	Generation of the gridded data	SCSIO_Gridded_Stratifications_SCSPOD14.zip	figshare	doi:10.6084/m9.figshare.c.1513842	http://dx.doi.org/10.6084/m9.figshare.c.1513842
SCSIO_51	Selected temperature and salinity profiles	Generation of the gridded data	SCSIO_51	SCSIO_Gridded_TempSalt_SCSPOD14.zip	figshare	doi:10.6084/m9.figshare.c.1513842	http://dx.doi.org/10.6084/m9.figshare.c.1513842	Definitions of upper layer stratification	Generation of the gridded data	SCSIO_Gridded_Stratifications_SCSPOD14.zip	figshare	doi:10.6084/m9.figshare.c.1513842	http://dx.doi.org/10.6084/m9.figshare.c.1513842
SCSIO_52	Selected temperature and salinity profiles	Generation of the gridded data	SCSIO_52	SCSIO_Gridded_TempSalt_SCSPOD14.zip	figshare	doi:10.6084/m9.figshare.c.1513842	http://dx.doi.org/10.6084/m9.figshare.c.1513842	Definitions of upper layer stratification	Generation of the gridded data	SCSIO_Gridded_Stratifications_SCSPOD14.zip	figshare	doi:10.6084/m9.figshare.c.1513842	http://dx.doi.org/10.6084/m9.figshare.c.1513842
SCSIO_53	Selected temperature and salinity profiles	Generation of the gridded data	SCSIO_53	SCSIO_Gridded_TempSalt_SCSPOD14.zip	figshare	doi:10.6084/m9.figshare.c.1513842	http://dx.doi.org/10.6084/m9.figshare.c.1513842	Definitions of upper layer stratification	Generation of the gridded data	SCSIO_Gridded_Stratifications_SCSPOD14.zip	figshare	doi:10.6084/m9.figshare.c.1513842	http://dx.doi.org/10.6084/m9.figshare.c.1513842
SCSIO_54	Selected temperature and salinity profiles	Generation of the gridded data	SCSIO_54	SCSIO_Gridded_TempSalt_SCSPOD14.zip	figshare	doi:10.6084/m9.figshare.c.1513842	http://dx.doi.org/10.6084/m9.figshare.c.1513842	Definitions of upper layer stratification	Generation of the gridded data	SCSIO_Gridded_Stratifications_SCSPOD14.zip	figshare	doi:10.6084/m9.figshare.c.1513842	http://dx.doi.org/10.6084/m9.figshare.c.1513842
SCSIO_55	Selected temperature and salinity profiles	Generation of the gridded data	SCSIO_55	SCSIO_Gridded_TempSalt_SCSPOD14.zip	figshare	doi:10.6084/m9.figshare.c.1513842	http://dx.doi.org/10.6084/m9.figshare.c.1513842	Definitions of upper layer stratification	Generation of the gridded data	SCSIO_Gridded_Stratifications_SCSPOD14.zip	figshare	doi:10.6084/m9.figshare.c.1513842	http://dx.doi.org/10.6084/m9.figshare.c.1513842
SCSIO_56	Selected temperature and salinity profiles	Generation of the gridded data	SCSIO_56	SCSIO_Gridded_TempSalt_SCSPOD14.zip	figshare	doi:10.6084/m9.figshare.c.1513842	http://dx.doi.org/10.6084/m9.figshare.c.1513842	Definitions of upper layer stratification	Generation of the gridded data	SCSIO_Gridded_Stratifications_SCSPOD14.zip	figshare	doi:10.6084/m9.figshare.c.1513842	http://dx.doi.org/10.6084/m9.figshare.c.1513842
SCSIO_57	Selected temperature and salinity profiles	Generation of the gridded data	SCSIO_57	SCSIO_Gridded_TempSalt_SCSPOD14.zip	figshare	doi:10.6084/m9.figshare.c.1513842	http://dx.doi.org/10.6084/m9.figshare.c.1513842	Definitions of upper layer stratification	Generation of the gridded data	SCSIO_Gridded_Stratifications_SCSPOD14.zip	figshare	doi:10.6084/m9.figshare.c.1513842	http://dx.doi.org/10.6084/m9.figshare.c.1513842
SCSIO_58	Selected temperature and salinity profiles	Generation of the gridded data	SCSIO_58	SCSIO_Gridded_TempSalt_SCSPOD14.zip	figshare	doi:10.6084/m9.figshare.c.1513842	http://dx.doi.org/10.6084/m9.figshare.c.1513842	Definitions of upper layer stratification	Generation of the gridded data	SCSIO_Gridded_Stratifications_SCSPOD14.zip	figshare	doi:10.6084/m9.figshare.c.1513842	http://dx.doi.org/10.6084/m9.figshare.c.1513842
SCSIO_59	Selected temperature and salinity profiles	Generation of the gridded data	SCSIO_59	SCSIO_Gridded_TempSalt_SCSPOD14.zip	figshare	doi:10.6084/m9.figshare.c.1513842	http://dx.doi.org/10.6084/m9.figshare.c.1513842	Definitions of upper layer stratification	Generation of the gridded data	SCSIO_Gridded_Stratifications_SCSPOD14.zip	figshare	doi:10.6084/m9.figshare.c.1513842	http://dx.doi.org/10.6084/m9.figshare.c.1513842
SCSIO_60	Selected temperature and salinity profiles	Generation of the gridded data	SCSIO_60	SCSIO_Gridded_TempSalt_SCSPOD14.zip	figshare	doi:10.6084/m9.figshare.c.1513842	http://dx.doi.org/10.6084/m9.figshare.c.1513842	Definitions of upper layer stratification	Generation of the gridded data	SCSIO_Gridded_Stratifications_SCSPOD14.zip	figshare	doi:10.6084/m9.figshare.c.1513842	http://dx.doi.org/10.6084/m9.figshare.c.1513842
SCSIO_61	Selected temperature and salinity profiles	Generation of the gridded data	SCSIO_61	SCSIO_Gridded_TempSalt_SCSPOD14.zip	figshare	doi:10.6084/m9.figshare.c.1513842	http://dx.doi.org/10.6084/m9.figshare.c.1513842	Definitions of upper layer stratification	Generation of the gridded data	SCSIO_Gridded_Stratifications_SCSPOD14.zip	figshare	doi:10.6084/m9.figshare.c.1513842	http://dx.doi.org/10.6084/m9.figshare.c.1513842
SCSIO_62	Selected temperature and salinity profiles	Generation of the gridded data	SCSIO_62	SCSIO_Gridded_TempSalt_SCSPOD14.zip	figshare	doi:10.6084/m9.figshare.c.1513842	http://dx.doi.org/10.6084/m9.figshare.c.1513842	Definitions of upper layer stratification	Generation of the gridded data	SCSIO_Gridded_Stratifications_SCSPOD14.zip	figshare	doi:10.6084/m9.figshare.c.1513842	http://dx.doi.org/10.6084/m9.figshare.c.1513842
SCSIO_63	Selected temperature and salinity profiles	Generation of the gridded data	SCSIO_63	SCSIO_Gridded_TempSalt_SCSPOD14.zip	figshare	doi:10.6084/m9.figshare.c.1513842	http://dx.doi.org/10.6084/m9.figshare.c.1513842	Definitions of upper layer stratification	Generation of the gridded data	SCSIO_Gridded_Stratifications_SCSPOD14.zip	figshare	doi:10.6084/m9.figshare.c.1513842	http://dx.doi.org/10.6084/m9.figshare.c.1513842
SCSIO_64	Selected temperature and salinity profiles	Generation of the gridded data	SCSIO_64	SCSIO_Gridded_TempSalt_SCSPOD14.zip	figshare	doi:10.6084/m9.figshare.c.1513842	http://dx.doi.org/10.6084/m9.figshare.c.1513842	Definitions of upper layer stratification	Generation of the gridded data	SCSIO_Gridded_Stratifications_SCSPOD14.zip	figshare	doi:10.6084/m9.figshare.c.1513842	http://dx.doi.org/10.6084/m9.figshare.c.1513842
SCSIO_65	Selected temperature and salinity profiles	Generation of the gridded data	SCSIO_65	SCSIO_Gridded_TempSalt_SCSPOD14.zip	figshare	doi:10.6084/m9.figshare.c.1513842	http://dx.doi.org/10.6084/m9.figshare.c.1513842	Definitions of upper layer stratification	Generation of the gridded data	SCSIO_Gridded_Stratifications_SCSPOD14.zip	figshare	doi:10.6084/m9.figshare.c.1513842	http://dx.doi.org/10.6084/m9.figshare.c.1513842
SCSIO_66	Selected temperature and salinity profiles	Generation of the gridded data	SCSIO_66	SCSIO_Gridded_TempSalt_SCSPOD14.zip	figshare	doi:10.6084/m9.figshare.c.1513842	http://dx.doi.org/10.6084/m9.figshare.c.1513842	Definitions of upper layer stratification	Generation of the gridded data	SCSIO_Gridded_Stratifications_SCSPOD14.zip	figshare	doi:10.6084/m9.figshare.c.1513842	http://dx.doi.org/10.6084/m9.figshare.c.1513842
SCSIO_67	Selected temperature and salinity profiles	Generation of the gridded data	SCSIO_67	SCSIO_Gridded_TempSalt_SCSPOD14.zip	figshare	doi:10.6084/m9.figshare.c.1513842	http://dx.doi.org/10.6084/m9.figshare.c.1513842	Definitions of upper layer stratification	Generation of the gridded data	SCSIO_Gridded_Stratifications_SCSPOD14.zip	figshare	doi:10.6084/m9.figshare.c.1513842	http://dx.doi.org/10.6084/m9.figshare.c.1513842
SCSIO_68	Selected temperature and salinity profiles	Generation of the gridded data	SCSIO_68	SCSIO_Gridded_TempSalt_SCSPOD14.zip	figshare	doi:10.6084/m9.figshare.c.1513842	http://dx.doi.org/10.6084/m9.figshare.c.1513842	Definitions of upper layer stratification	Generation of the gridded data	SCSIO_Gridded_Stratifications_SCSPOD14.zip	figshare	doi:10.6084/m9.figshare.c.1513842	http://dx.doi.org/10.6084/m9.figshare.c.1513842
SCSIO_69	Selected temperature and salinity profiles	Generation of the gridded data	SCSIO_69	SCSIO_Gridded_TempSalt_SCSPOD14.zip	figshare	doi:10.6084/m9.figshare.c.1513842	http://dx.doi.org/10.6084/m9.figshare.c.1513842	Definitions of upper layer stratification	Generation of the gridded data	SCSIO_Gridded_Stratifications_SCSPOD14.zip	figshare	doi:10.6084/m9.figshare.c.1513842	http://dx.doi.org/10.6084/m9.figshare.c.1513842
SCSIO_70	Selected temperature and salinity profiles	Generation of the gridded data	SCSIO_70	SCSIO_Gridded_TempSalt_SCSPOD14.zip	figshare	doi:10.6084/m9.figshare.c.1513842	http://dx.doi.org/10.6084/m9.figshare.c.1513842	Definitions of upper layer stratification	Generation of the gridded data	SCSIO_Gridded_Stratifications_SCSPOD14.zip	figshare	doi:10.6084/m9.figshare.c.1513842	http://dx.doi.org/10.6084/m9.figshare.c.1513842
SCSIO_71	Selected temperature and salinity profiles	Generation of the gridded data	SCSIO_71	SCSIO_Gridded_TempSalt_SCSPOD14.zip	figshare	doi:10.6084/m9.figshare.c.1513842	http://dx.doi.org/10.6084/m9.figshare.c.1513842	Definitions of upper layer stratification	Generation of the gridded data	SCSIO_Gridded_Stratifications_SCSPOD14.zip	figshare	doi:10.6084/m9.figshare.c.1513842	http://dx.doi.org/10.6084/m9.figshare.c.1513842
SCSIO_72	Selected temperature and salinity profiles	Generation of the gridded data	SCSIO_72	SCSIO_Gridded_TempSalt_SCSPOD14.zip	figshare	doi:10.6084/m9.figshare.c.1513842	http://dx.doi.org/10.6084/m9.figshare.c.1513842	Definitions of upper layer stratification	Generation of the gridded data	SCSIO_Gridded_Stratifications_SCSPOD14.zip	figshare	doi:10.6084/m9.figshare.c.1513842	http://dx.doi.org/10.6084/m9.figshare.c.1513842
SCSIO_73	Selected temperature and salinity profiles	Generation of the gridded data	SCSIO_73	SCSIO_Gridded_TempSalt_SCSPOD14.zip	figshare	doi:10.6084/m9.figshare.c.1513842	http://dx.doi.org/10.6084/m9.figshare.c.1513842	Definitions of upper layer stratification	Generation of the gridded data	SCSIO_Gridded_Stratifications_SCSPOD14.zip	figshare	doi:10.6084/m9.figshare.c.1513842	http://dx.doi.org/10.6084/m9.figshare.c.1513842
SCSIO_74	Selected temperature and salinity profiles	Generation of the gridded data	SCSIO_74	SCSIO_Gridded_TempSalt_SCSPOD14.zip	figshare	doi:10.6084/m9.figshare.c.1513842	http://dx.doi.org/10.6084/m9.figshare.c.1513842	Definitions of upper layer stratification	Generation of the gridded data	SCSIO_Gridded_Stratifications_SCSPOD14.zip	figshare	doi:10.6084/m9.figshare.c.1513842	http://dx.doi.org/10.6084/m9.figshare.c.1513842
SCSIO_75	Selected temperature and salinity profiles	Generation of the gridded data	SCSIO_75	SCSIO_Gridded_TempSalt_SCSPOD14.zip	figshare	doi:10.6084/m9.figshare.c.1513842	http://dx.doi.org/10.6084/m9.figshare.c.1513842	Definitions of upper layer stratification	Generation of the gridded data	SCSIO_Gridded_Stratifications_SCSPOD14.zip	figshare	doi:10.6084/m9.figshare.c.1513842	http://dx.doi.org/10.6084/m9.figshare.c.1513842
SCSIO_76	Selected temperature and salinity profiles	Generation of the gridded data	SCSIO_76	SCSIO_Gridded_TempSalt_SCSPOD14.zip	figshare	doi:10.6084/m9.figshare.c.1513842	http://dx.doi.org/10.6084/m9.figshare.c.1513842	Definitions of upper layer stratification	Generation of the gridded data	SCSIO_Gridded_Stratifications_SCSPOD14.zip	figshare	doi:10.6084/m9.figshare.c.1513842	http://dx.doi.org/10.6084/m9.figshare.c.1513842
SCSIO_77	Selected temperature and salinity profiles	Generation of the gridded data	SCSIO_77	SCSIO_Gridded_TempSalt_SCSPOD14.zip	figshare	doi:10.6084/m9.figshare.c.1513842	http://dx.doi.org/10.6084/m9.figshare.c.1513842	Definitions of upper layer stratification	Generation of the gridded data	SCSIO_Gridded_Stratifications_SCSPOD14.zip	figshare	doi:10.6084/m9.figshare.c.1513842	http://dx.doi.org/10.6084/m9.figshare.c.1513842
SCSIO_78	Selected temperature and salinity profiles	Generation of the gridded data	SCSIO_78	SCSIO_Gridded_TempSalt_SCSPOD14.zip	figshare	doi:10.6084/m9.figshare.c.1513842	http://dx.doi.org/10.6084/m9.figshare.c.1513842	Definitions of upper layer stratification	Generation of the gridded data	SCSIO_Gridded_Stratifications_SCSPOD14.zip	figshare	doi:10.6084/m9.figshare.c.1513842	http://dx.doi.org/10.6084/m9.figshare.c.1513842
SCSIO_79	Selected temperature and salinity profiles	Generation of the gridded data	SCSIO_79	SCSIO_Gridded_TempSalt_SCSPOD14.zip	figshare	doi:10.6084/m9.figshare.c.1513842	http://dx.doi.org/10.6084/m9.figshare.c.1513842	Definitions of upper layer stratification	Generation of the gridded data	SCSIO_Gridded_Stratifications_SCSPOD14.zip	figshare	doi:10.6084/m9.figshare.c.1513842	http://dx.doi.org/10.6084/m9.figshare.c.1513842
SCSIO_80	Selected temperature and salinity profiles	Generation of the gridded data	SCSIO_80	SCSIO_Gridded_TempSalt_SCSPOD14.zip	figshare	doi:10.6084/m9.figshare.c.1513842	http://dx.doi.org/10.6084/m9.figshare.c.1513842	Definitions of upper layer stratification	Generation of the gridded data	SCSIO_Gridded_Stratifications_SCSPOD14.zip	figshare	doi:10.6084/m9.figshare.c.1513842	http://dx.doi.org/10.6084/m9.figshare.c.1513842
SCSIO_81	Selected temperature and salinity profiles	Generation of the gridded data	SCSIO_81	SCSIO_Gridded_TempSalt_SCSPOD14.zip	figshare	doi:10.6084/m9.figshare.c.1513842	http://dx.doi.org/10.6084/m9.figshare.c.1513842	Definitions of upper layer stratification	Generation of the gridded data	SCSIO_Gridded_Stratifications_SCSPOD14.zip	figshare	doi:10.6084/m9.figshare.c.1513842	http://dx.doi.org/10.6084/m9.figshare.c.1513842
SCSIO_82	Selected temperature and salinity profiles	Generation of the gridded data	SCSIO_82	SCSIO_Gridded_TempSalt_SCSPOD14.zip	figshare	doi:10.6084/m9.figshare.c.1513842	http://dx.doi.org/10.6084/m9.figshare.c.1513842	Definitions of upper layer stratification	Generation of the gridded data	SCSIO_Gridded_Stratifications_SCSPOD14.zip	figshare	doi:10.6084/m9.figshare.c.1513842	http://dx.doi.org/10.6084/m9.figshare.c.1513842
SCSIO_83	Selected temperature and salinity profiles	Generation of the gridded data	SCSIO_83	SCSIO_Gridded_TempSalt_SCSPOD14.zip	figshare	doi:10.6084/m9.figshare.c.1513842	http://dx.doi.org/10.6084/m9.figshare.c.1513842	Definitions of upper layer stratification	Generation of the gridded data	SCSIO_Gridded_Stratifications_SCSPOD14.zip	figshare	doi:10.6084/m9.figshare.c.1513842	http://dx.doi.org/10.6084/m9.figshare.c.1513842
SCSIO_84	Selected temperature and salinity profiles	Generation of the gridded data	SCSIO_84	SCSIO_Gridded_TempSalt_SCSPOD14.zip	figshare	doi:10.6084/m9.figshare.c.1513842	http://dx.doi.org/10.6084/m9.figshare.c.1513842	Definitions of upper layer stratification	Generation of the gridded data	SCSIO_Gridded_Stratifications_SCSPOD14.zip	figshare	doi:10.6084/m9.figshare.c.1513842	http://dx.doi.org/10.6084/m9.figshare.c.1513842
SCSIO_85	Selected temperature and salinity profiles	Generation of the gridded data	SCSIO_85	SCSIO_Gridded_TempSalt_SCSPOD14.zip	figshare	doi:10.6084/m9.figshare.c.1513842	http://dx.doi.org/10.6084/m9.figshare.c.1513842	Definitions of upper layer stratification	Generation of the gridded data	SCSIO_Gridded_Stratifications_SCSPOD14.zip	figshare	doi:10.6084/m9.figshare.c.1513842	http://dx.doi.org/10.6084/m9.figshare.c.1513842
SCSIO_86	Selected temperature and salinity profiles	Generation of the gridded data	SCSIO_86	SCSIO_Gridded_TempSalt_SCSPOD14.zip	figshare	doi:10.6084/m9.figshare.c.1513842	http://dx.doi.org/10.6084/m9.figshare.c.1513842	Definitions of upper layer stratification	Generation of the gridded data	SCSIO_Gridded_Stratifications_SCSPOD14.zip	figshare	doi:10.6084/m9.figshare.c.1513842	http://dx.doi.org/10.6084/m9.figshare.c.1513842
SCSIO_87	Selected temperature and salinity profiles	Generation of the gridded data	SCSIO_87	SCSIO_Gridded_TempSalt_SCSPOD14.zip	figshare	doi:10.6084/m9.figshare.c.1513842	http://dx.doi.org/10.6084/m9.figshare.c.1513842	Definitions of upper layer stratification	Generation of the gridded data	SCSIO_Gridded_Stratifications_SCSPOD14.zip	figshare	doi:10.6084/m9.figshare.c.1513842	http://dx.doi.org/10.6084/m9.figshare.c.1513842
SCSIO_88	Selected temperature and salinity profiles	Generation of the gridded data	SCSIO_88	SCSIO_Gridded_TempSalt_SCSPOD14.zip	figshare	doi:10.6084/m9.figshare.c.1513842	http://dx.doi.org/10.6084/m9.figshare.c.1513842	Definitions of upper layer stratification	Generation of the gridded data	SCSIO_Gridded_Stratifications_SCSPOD14.zip	figshare	doi:10.6084/m9.figshare.c.1513842	http://dx.doi.org/10.6084/m9.figshare.c.1513842
SCSIO_89	Selected temperature and salinity profiles	Generation of the gridded data	SCSIO_89	SCSIO_Gridded_TempSalt_SCSPOD14.zip	figshare	doi:10.6084/m9.figshare.c.1513842	http://dx.doi.org/10.6084/m9.figshare.c.1513842	Definitions of upper layer stratification	Generation of the gridded data	SCSIO_Gridded_Stratifications_SCSPOD14.zip	figshare	doi:10.6084/m9.figshare.c.1513842	http://dx.doi.org/10.6084/m9.figshare.c.1513842
SCSIO_90	Selected temperature and salinity profiles	Generation of the gridded data	SCSIO_90	SCSIO_Gridded_TempSalt_SCSPOD14.zip	figshare	doi:10.6084/m9.figshare.c.1513842	http://dx.doi.org/10.6084/m9.figshare.c.1513842	Definitions of upper layer stratification	Generation of the gridded data	SCSIO_Gridded_Stratifications_SCSPOD14.zip	figshare	doi:10.6084/m9.figshare.c.1513842	http://dx.doi.org/10.6084/m9.figshare.c.1513842
SCSIO_91	Selected temperature and salinity profiles	Generation of the gridded data	SCSIO_91	SCSIO_Gridded_TempSalt_SCSPOD14.zip	figshare	doi:10.6084/m9.figshare.c.1513842	http://dx.doi.org/10.6084/m9.figshare.c.1513842	Definitions of upper layer stratification	Generation of the gridded data	SCSIO_Gridded_Stratifications_SCSPOD14.zip	figshare	doi:10.6084/m9.figshare.c.1513842	http://dx.doi.org/10.6084/m9.figshare.c.1513842
SCSIO_92	Selected temperature and salinity profiles	Generation of the gridded data	SCSIO_92	SCSIO_Gridded_TempSalt_SCSPOD14.zip	figshare	doi:10.6084/m9.figshare.c.1513842	http://dx.doi.org/10.6084/m9.figshare.c.1513842	Definitions of upper layer stratification	Generation of the gridded data	SCSIO_Gridded_Stratifications_SCSPOD14.zip	figshare	doi:10.6084/m9.figshare.c.1513842	http://dx.doi.org/10.6084/m9.figshare.c.1513842
SCSIO_93	Selected temperature and salinity profiles	Generation of the gridded data	SCSIO_93	SCSIO_Gridded_TempSalt_SCSPOD14.zip	figshare	doi:10.6084/m9.figshare.c.1513842	http://dx.doi.org/10.6084/m9.figshare.c.1513842	Definitions of upper layer stratification	Generation of the gridded data	SCSIO_Gridded_Stratifications_SCSPOD14.zip	figshare	doi:10.6084/m9.figshare.c.1513842	http://dx.doi.org/10.6084/m9.figshare.c.1513842
SCSIO_94	Selected temperature and salinity profiles	Generation of the gridded data	SCSIO_94	SCSIO_Gridded_TempSalt_SCSPOD14.zip	figshare	doi:10.6084/m9.figshare.c.1513842	http://dx.doi.org/10.6084/m9.figshare.c.1513842	Definitions of upper layer stratification	Generation of the gridded data	SCSIO_Gridded_Stratifications_SCSPOD14.zip	figshare	doi:10.6084/m9.figshare.c.1513842	http://dx.doi.org/10.6084/m9.figshare.c.1513842
SCSIO_95	Selected temperature and salinity profiles	Generation of the gridded data	SCSIO_95	SCSIO_Gridded_TempSalt_SCSPOD14.zip	figshare	doi:10.6084/m9.figshare.c.1513842	http://dx.doi.org/10.6084/m9.figshare.c.1513842	Definitions of upper layer stratification	Generation of the gridded data	SCSIO_Gridded_Stratifications_SCSPOD14.zip	figshare	doi:10.6084/m9.figshare.c.1513842	http://dx.doi.org/10.6084/m9.figshare.c.1513842
SCSIO_96	Selected temperature and salinity profiles	Generation of the gridded data	SCSIO_96	SCSIO_Gridded_TempSalt_SCSPOD14.zip	figshare	doi:10.6084/m9.figshare.c.1513842	http://dx.doi.org/10.6084/m9.figshare.c.1513842	Definitions of upper layer stratification	Generation of the gridded data	SCSIO_Gridded_Stratifications_SCSPOD14.zip	figshare	doi:10.6084/m9.figshare.c.1513842	http://dx.doi.org/10.6084/m9.figshare.c.1513842
SCSIO_97	Selected temperature and salinity profiles	Generation of the gridded data	SCSIO_97	SCSIO_Gridded_TempSalt_SCSPOD14.zip	figshare	doi:10.6084/m9.figshare.c.1513842	http://dx.doi.org/10.6084/m9.figshare.c.1513842	Definitions of upper layer stratification	Generation of the gridded data	SCSIO_Gridded_Stratifications_SCSPOD14.zip	figshare	doi:10.6084/m9.figshare.c.1513842	http://dx.doi.org/10.6084/m9.figshare.c.1513842
SCSIO_98	Selected temperature and salinity profiles	Generation of the gridded data	SCSIO_98	SCSIO_Gridded_TempSalt_SCSPOD14.zip	figshare	doi:10.6084/m9.figshare.c.1513842	http://dx.doi.org/10.6084/m9.figshare.c.1513842	Definitions of upper layer stratification	Generation of the gridded data	SCSIO_Gridded_Stratifications_SCSPOD14.zip	figshare	doi:10.6084/m9.figshare.c.1513842	http://dx.doi.org/10.6084/m9.figshare.c.1513842
SCSIO_99	Selected temperature and salinity profiles	Generation of the gridded data	SCSIO_99	SCSIO_Gridded_TempSalt_SCSPOD14.zip	figshare	doi:10.6084/m9.figshare.c.1513842	http://dx.doi.org/10.6084/m9.figshare.c.1513842	Definitions of upper layer stratification	Generation of the gridded data	SCSIO_Gridded_Stratifications_SCSPOD14.zip	figshare	doi:10.6084/m9.figshare.c.1513842	http://dx.doi.org/10.6084/m9.figshare.c.1513842
SCSIO_100	Selected temperature and salinity profiles	Generation of the gridded data	SCSIO_100	SCSIO_Gridded_TempSalt_SCSPOD14.zip	figshare	doi:10.6084/m9.figshare.c.1513842	http://dx.doi.org/10.6084/m9.figshare.c.1513842	Definitions of upper layer stratification	Generation of the gridded data	SCSIO_Gridded_Stratifications_SCSPOD14.zip	figshare	doi:10.6084/m9.figshare.c.1513842	http://dx.doi.org/10.6084/m9.figshare.c.1513842
SCSIO_101	Selected temperature and salinity profiles	Generation of the gridded data	SCSIO_101	SCSIO_Gridded_TempSalt_SCSPOD14.zip	figshare	doi:10.6084/m9.figshare.c.1513842	http://dx.doi.org/10.6084/m9.figshare.c.1513842	Definitions of upper layer stratification	Generation of the gridded data	SCSIO_Gridded_Stratifications_SCSPOD14.zip	figshare	doi:10.6084/m9.figshare.c.1513842	http://dx.doi.org/10.6084/m9.figshare.c.1513842
SCSIO_102	Selected temperature and salinity profiles	Generation of the gridded data	SCSIO_102	SCSIO_Gridded_TempSalt_SCSPOD14.zip	figshare	doi:10.6084/m9.figshare.c.1513842	http://dx.doi.org/10.6084/m9.figshare.c.1513842	Definitions of upper layer stratification	Generation of the gridded data	SCSIO_Gridded_Stratifications_SCSPOD14.zip	figshare	doi:10.6084/m9.figshare.c.1513842	http://dx.doi.org/10.6084/m9.figshare.c.1513842
SCSIO_103	Selected temperature and salinity profiles	Generation of the gridded data	SCSIO_103	SCSIO_Gridded_TempSalt_SCSPOD14.zip	figshare	doi:10.6084/m9.figshare.c.1513842	http://dx.doi.org/10.6084/m9.figshare.c.1513842	Definitions of upper layer stratification	Generation of the gridded data	SCSIO_Gridded_Stratifications_SCSPOD14.zip	figshare	doi:10.6084/m9.figshare.c.1513842	http://dx.doi.org/10.6084/m9.figshare.c.1513842
SCSIO_104	Selected temperature and salinity profiles	Generation of the gridded data	SCSIO_104	SCSIO_Gridded_TempSalt_SCSPOD14.zip	figshare	doi:10.6084/m9.figshare.c.1513842	http://dx.doi.org/10.6084/m9.figshare.c.1513842	Definitions of upper layer stratification	Generation of the gridded data	SCSIO_Gridded_Stratifications_SCSPOD14.zip	figshare	doi:10.6084/m9.figshare.c.1513842	http://dx.doi.org/10.6084/m9.figshare.c.1513842
SCSIO_105	Selected temperature and salinity profiles	Generation of the gridded data	SCSIO_105	SCSIO_Gridded_TempSalt_SCSPOD14.zip	figshare	doi:10.6084/m9.figshare.c.1513842	http://dx.doi.org/10.6084/m9.figshare.c.1513842	Definitions of upper layer stratification	Generation of the gridded data	SCSIO_Gridded_Stratifications_SCSPOD14.zip	figshare	doi:10.6084/m9.figshare.c.1513842	http://dx.doi.org/10.6084/m9.figshare.c.1513842
SCSIO_106	Selected temperature and salinity profiles	Generation of the gridded data	SCSIO_106	SCSIO_Gridded_TempSalt_SCSPOD14.zip	figshare	doi:10.6084/m9.figshare.c.1513842	http://dx.doi.org/10.6084/m9.figshare.c.1513842	Definitions of upper layer stratification	Generation of the gridded data	SCSIO_Gridded_Stratifications_SCSPOD14.zip	figshare	doi:10.6084/m9.figshare.c.1513842	http://dx.doi.org/10.6084/m9.figshare.c.1513842
SCSIO_107	Selected temperature and salinity profiles	Generation of the gridded data	SCSIO_107	SCSIO_Gridded_TempSalt_SCSPOD14.zip	figshare	doi:10.6084/m9.figshare.c.1513842	http://dx.doi.org/10.6084/m9.figshare.c.1513842	Definitions of upper layer stratification	Generation of the gridded data	SCSIO_Gridded_Stratifications_SCSPOD14.zip	figshare	doi:10.6084/m9.figshare.c.1513842	http://dx.doi.org/10.6084/m9.figshare.c.1513842
SCSIO_108	Selected temperature and salinity profiles	Generation of the gridded data	SCSIO_108	SCSIO_Gridded_TempSalt_SCSPOD14.zip	figshare	doi:10.6084/m9.figshare.c.1513842	http://dx.doi.org/10.6084/m9.figshare.c.1513842	Definitions of upper layer stratification	Generation of the gridded data	SCSIO_Gridded_Stratifications_SCSPOD14.zip	figshare	doi:10.6084/m9.figshare.c.1513842	http://dx.doi.org/10.6084/m9.figshare.c.1513842
SCSIO_109	Selected temperature and salinity profiles	Generation of the gridded data	SCSIO_109	SCSIO_Gridded_TempSalt_SCSPOD14.zip	figshare	doi:10.6084/m9.figshare.c.1513842	http://dx.doi.org/10.6084/m9.figshare.c.1513842	Definitions of upper layer stratification	Generation of the gridded data	SCSIO_Gridded_Stratifications_SCSPOD14.zip	figshare	doi:10.6084/m9.figshare.c.1513842	http://dx.doi.org/10.6084/m9.figshare.c.1513842
SCSIO_110	Selected temperature and salinity profiles	Generation of the gridded data	SCSIO_110	SCSIO_Gridded_TempSalt_SCSPOD14.zip	figshare	doi:10.6084/m9.figshare.c.1513842	http://dx.doi.org/10.6084/m9.figshare.c.1513842	Definitions of upper layer stratification	Generation of the gridded data	SCSIO_Gridded_Stratifications_SCSPOD14.zip	figshare	doi:10.6084/m9.figshare.c.1513842	http://dx.doi.org/10.6084/m9.figshare.c.1513842
SCSIO_111	Selected temperature and salinity profiles	Generation of the gridded data	SCSIO_111	SCSIO_Gridded_TempSalt_SCSPOD14.zip	figshare	doi:10.6084/m9.figshare.c.1513842	http://dx.doi.org/10.6084/m9.figshare.c.1513842	Definitions of upper layer stratification	Generation of the gridded data	SCSIO_Gridded_Stratifications_SCSPOD14.zip	figshare	doi:10.6084/m9.figshare.c.1513842	http://dx.doi.org/10.6084/m9.figshare.c.1513842
SCSIO_112	Selected temperature and salinity profiles	Generation of the gridded data	SCSIO_112	SCSIO_Gridded_TempSalt_SCSPOD14.zip	figshare	doi:10.6084/m9.figshare.c.1513842	http://dx.doi.org/10.6084/m9.figshare.c.1513842	Definitions of upper layer stratification	Generation of the gridded data	SCSIO_Gridded_Stratifications_SCSPOD14.zip	figshare	doi:10.6084/m9.figshare.c.1513842	http://dx.doi.org/10.6084/m9.figshare.c.1513842
SCSIO_113	Selected temperature and salinity profiles	Generation of the gridded data	SCSIO_113	SCSIO_Gridded_TempSalt_SCSPOD14.zip	figshare	doi:10.6084/m9.figshare.c.1513842	http://dx.doi.org/10.6084/m9.figshare.c.1513842	Definitions of upper layer stratification	Generation of the gridded data	SCSIO_Gridded_Stratifications_SCSPOD14.zip	figshare	doi:10.6084/m9.figshare.c.1513842	http://dx.doi.org/10.6084/m9.figshare.c.1513842
SCSIO_114	Selected temperature and salinity profiles	Generation of the gridded data	SCSIO_114	SCSIO_Gridded_TempSalt_SCSPOD14.zip	figshare	doi:10.6084/m9.figshare.c.1513842	http://dx.doi.org/10.6084/m9.figshare.c.1513842	Definitions of upper layer stratification	Generation of the gridded data	SCSIO_Gridded_Stratifications_SCSPOD14.zip	figshare	doi:10.6084/m9.figshare.c.1513842	http://dx.doi.org/10.6084/m9.figshare.c.1513842
SCSIO_115	Selected temperature and salinity profiles	Generation of the gridded data	SCSIO_115	SCSIO_Gridded_TempSalt_SCSPOD14.zip	figshare	doi:10.6084/m9.figshare.c.1513842	http://dx.doi.org/10.6084/m9.figshare.c.1513842	Definitions of upper layer stratification	Generation of the gridded data	SCSIO_Gridded_Stratifications_SCSPOD14.zip	figshare	doi:10.6084/m9.figshare.c.1513842	http://dx.doi.org/10.6084/m9.figshare.c.1513842
SCSIO_116	Selected temperature and salinity profiles	Generation of the gridded data	SCSIO_116	SCSIO_Gridded_TempSalt_SCSPOD14.zip	figshare	doi:10.6084/m9.figshare.c.1513842	http://dx.doi.org/10.6084/m9.figshare.c.1513842	Definitions of upper layer stratification	Generation of the gridded data	SCSIO_Gridded_Stratifications_SCSPOD14.zip	figshare	doi:10.6084/m9.figshare.c.1513842	http://dx.doi.org/10.6084/m9.figshare.c.1513842
SCSIO_117	Selected temperature and salinity profiles	Generation of the gridded data	SCSIO_117	SCSIO_Gridded_TempSalt_SCSPOD14.zip	figshare	doi:10.6084/m9.figshare.c.1513842	http://dx.doi.org/10.6084/m9.figshare.c.1513842	Definitions of upper layer stratification	Generation of the gridded data	SCSIO_Gridded_Stratifications_SCSPOD14.zip	figshare	doi:10.6084/m9.figshare.c.1513842	http://dx.doi.org/10.6084/m9.figshare.c.1513842
SCSIO_118	Selected temperature and salinity profiles	Generation of the gridded data	SCSIO_118	SCSIO_Gridded_TempSalt_SCSPOD14.zip	figshare	doi:10.6084/m9.figshare.c.1513842	http://dx.doi.org/10.6084/m9.figshare.c.1513842	Definitions of upper layer stratification	Generation of the gridded data	SCSIO_Gridded_Stratifications_SCSPOD14.zip	figshare	doi:10.6084/m9.figshare.c.1513842	http://dx.doi.org/10.6084/m9.figshare.c.1513842
SCSIO_119	Selected temperature and salinity profiles	Generation of the gridded data	SCSIO_119	SCSIO_Gridded_TempSalt_SCSPOD14.zip	figshare	doi:10.6084/m9.figshare.c.1513842	http://dx.doi.org/10.6084/m9.figshare.c.1513842	Definitions of upper layer stratification	Generation of the gridded data	SCSIO_Gridded_Stratifications_SCSPOD14.zip	figshare	doi:10.6084/m9.figshare.c.1513842	http://dx.doi.org/10.6084/m9.figshare.c.1513842
SCSIO_120	Selected temperature and salinity profiles	Generation of the gridded data	SCSIO_120	SCSIO_Gridded_TempSalt_SCSPOD14.zip	figshare	doi:10.6084/m9.figshare.c.1513842	http://dx.doi.org/10.6084/m9.figshare.c.1513842	Definitions of upper layer stratification	Generation of the gridded data	SCSIO_Gridded_Stratifications_SCSPOD14.zip	figshare	doi:10.6084/m9.figshare.c.1513842	http://dx.doi.org/10.6084/m9.figshare.c.1513842
SCSIO_121	Selected temperature and salinity profiles	Generation of the gridded data	SCSIO_121	SCSIO_Gridded_TempSalt_SCSPOD14.zip	figshare	doi:10.6084/m9.figshare.c.1513842	http://dx.doi.org/10.6084/m9.figshare.c.1513842	Definitions of upper layer stratification	Generation of the gridded data	SCSIO_Gridded_Stratifications_SCSPOD14.zip	figshare	doi:10.6084/m9.figshare.c.1513842	http://dx.doi.org/10.6084/m9.figshare.c.1513842
SCSIO_122	Selected temperature and salinity profiles	Generation of the gridded data	SCSIO_122	SCSIO_Gridded_TempSalt_SCSPOD14.zip	figshare	doi:10.6084/m9.figshare.c.1513842	http://dx.doi.org/10.6084/m9.figshare.c.1513842	Definitions of upper layer stratification	Generation of the gridded data	SCSIO_Gridded_Stratifications_SCSPOD14.zip	figshare	doi:10.6084/m9.figshare.c.1513842	http://dx.doi.org/10.6084/m9.figshare.c.1513842
SCSIO_123	Selected temperature and salinity profiles	Generation of the gridded data	SCSIO_123	SCSIO_Gridded_TempSalt_SCSPOD14.zip	figshare	doi:10.6084/m9.figshare.c.1513842	http://dx.doi.org/10.6084/m9.figshare.c.1513842	Definitions of upper layer stratification	Generation of the gridded data	SCSIO_Gridded_Stratifications_SCSPOD14.zip	figshare	doi:10.6084/m9.figshare.c.1513842	http://dx.doi.org/10.6084/m9.figshare.c.1513842
SCSIO_124	Selected temperature and salinity profiles	Generation of the gridded data	SCSIO_124	SCSIO_Gridded_TempSalt_SCSPOD14.zip	figshare	doi:10.6084/m9.figshare.c.1513842	http://dx.doi.org/10.6084/m9.figshare.c.1513842	Definitions of upper layer stratification	Generation of the gridded data	SCSIO_Gridded_Stratifications_SCSPOD14.zip	figshare	doi:10.6084/m9.figshare.c.1513842	http://dx.doi.org/10.6084/m9.figshare.c.1513842
SCSIO_125	Selected temperature and salinity profiles	Generation of the gridded data	SCSIO_125	SCSIO_Gridded_TempSalt_SCSPOD14.zip	figshare	doi:10.6084/m9.figshare.c.1513842	http://dx.doi.org/10.6084/m9.figshare.c.1513842	Definitions of upper layer stratification	Generation of the gridded data	SCSIO_Gridded_Stratifications_SCSPOD14.zip	figshare	doi:10.6084/m9.figshare.c.1513842	http://dx.doi.org/10.6084/m9.figshare.c.1513842
SCSIO_126	Selected temperature and salinity profiles	Generation of the gridded data	SCSIO_126	SCSIO_Gridded_TempSalt_SCSPOD14.zip	figshare	doi:10.6084/m9.figshare.c.1513842	http://dx.doi.org/10.6084/m9.figshare.c.1513842	Definitions of upper layer stratification	Generation of the gridded data	SCSIO_Gridded_Stratifications_SCSPOD14.zip	figshare	doi:10.6084/m9.figshare.c.1513842	http://dx.doi.org/10.6084/m9.figshare.c.1513842
SCSIO_127	Selected temperature and salinity profiles	Generation of the gridded data	SCSIO_127	SCSIO_Gridded_TempSalt_SCSPOD14.zip	figshare	doi:10.6084/m9.figshare.c.1513842	http://dx.doi.org/10.6084/m9.figshare.c.1513842	Definitions of upper layer stratification	Generation of the gridded data	SCSIO_Gridded_Stratifications_SCSPOD14.zip	figshare	doi:10.6084/m9.figshare.c.1513842	http://dx.doi.org/10.6084/m9.figshare.c.1513842
SCSIO_128	Selected temperature and salinity profiles	Generation of the gridded data	SCSIO_128	SCSIO_Gridded_TempSalt_SCSPOD14.zip	figshare	doi:10.6084/m9.figshare.c.1513842	http://dx.doi.org/10.6084/m9.figshare.c.1513842	Definitions of upper layer stratification	Generation of the gridded data	SCSIO_Gridded_Stratifications_SCSPOD14.zip	figshare	doi:10.6084/m9.figshare.c.1513842	http://dx.doi.org/10.6084/m9.figshare.c.1513842
SCSIO_129	Selected temperature and salinity profiles	Generation of the gridded data	SCSIO_129	SCSIO_Gridded_TempSalt_SCSPOD14.zip	figshare	doi:10.6084/m9.figshare.c.1513842	http://dx.doi.org/10.6084/m9.figshare.c.1513842	Definitions of upper layer stratification	Generation of the gridded data	SCSIO_Gridded_Stratifications_SCSPOD14.zip	figshare	doi:10.6084/m9.figshare.c.1513842	http://dx.doi.org/10.6084/m9.figshare.c.1513842
SCSIO_130	Selected temperature and salinity profiles	Generation of the gridded data	SCSIO_130	SCSIO_Gridded_TempSalt_SCSPOD14.zip	figshare	doi:10.6084/m9.figshare.c.1513842	http://dx.doi.org/10.6084/m9.figshare.c.1513842	Definitions of upper layer stratification	Generation of the gridded data	SCSIO_Gridded_Stratifications_SCSPOD14.zip	figshare	doi:10.6084/m9.figshare.c.1513842	http://dx.doi.org/10.6084/m9.figshare.c.1513842
SCSIO_131	Selected temperature and salinity profiles	Generation of the gridded data	SCSIO_131	SCSIO_Gridded_TempSalt_SCSPOD14.zip	figshare	doi:10.6084/m9.figshare.c.1513842	http://dx.doi.org/10.6084/m9.figshare.c.1513842	Definitions of upper layer stratification	Generation of the gridded data	SCSIO_Gridded_Stratifications_SCSPOD14.zip	figshare	doi:10.6084/m9.figshare.c.1513842	http://dx.doi.org/10.6084/m9.figshare.c.1513842
SCSIO_132	Selected temperature and salinity profiles	Generation of the gridded data	SCSIO_132	SCSIO_Gridded_TempSalt_SCSPOD14.zip	figshare	doi:10.6084/m9.figshare.c.1513842	http://dx.doi.org/10.6084/m9.figshare.c.1513842	Definitions of upper layer stratification	Generation of the gridded data	SCSIO_Gridded_Stratifications_SCSPOD14.zip	figshare	doi:10.6084/m9.figshare.c.1513842	http://dx.doi.org/10.6084/m9.figshare.c.1513842
SCSIO_133	Selected temperature and salinity profiles	Generation of the gridded data	SCSIO_133	SCSIO_Gridded_TempSalt_SCSPOD14.zip	figshare	doi:10.6084/m9.figshare.c.1513842	http://dx.doi.org/10.6084/m9.figshare.c.1513842	Definitions of upper layer stratification	Generation of the gridded data	SCSIO_Gridded_Stratifications_SCSPOD14.zip	figshare	doi:10.6084/m9.figshare.c.1513842	http://dx.doi.org/10.6084/m9.figshare.c.1513842
SCSIO_134	Selected temperature and salinity profiles	Generation of the gridded data	SCSIO_134	SCSIO_Gridded_TempSalt_SCSPOD14.zip	figshare	doi:10.6084/m9.figshare.c.1513842	http://dx.doi.org/10.6084/m9.figshare.c.1513842	Definitions of upper layer stratification	Generation of the gridded data	SCSIO_Gridded_Stratifications_SCSPOD14.zip	figshare	doi:10.6084/m9.figshare.c.1513842	http://dx.doi.org/10.6084/m9.figshare.c.1513842
SCSIO_135	Selected temperature and salinity profiles	Generation of the gridded data	SCSIO_135	SCSIO_Gridded_TempSalt_SCSPOD14.zip	figshare	doi:10.6084/m9.figshare.c.1513842	http://dx.doi.org/10.6084/m9.figshare.c.1513842	Definitions of upper layer stratification	Generation of the gridded data	SCSIO_Gridded_Stratifications_SCSPOD14.zip	figshare	doi:10.6084/m9.figshare.c.1513842	http://dx.doi.org/10.6084/m9.figshare.c.1513842
SCSIO_136	Selected temperature and salinity profiles	Generation of the gridded data	SCSIO_136	SCSIO_Gridded_TempSalt_SCSPOD14.zip	figshare	doi:10.6084/m9.figshare.c.1513842	http://dx.doi.org/10.6084/m9.figshare.c.1513842	Definitions of upper layer stratification	Generation of the gridded data	SCSIO_Gridded_Stratifications_SCSPOD14.zip	figshare	doi:10.6084/m9.figshare.c.1513842	http://dx.doi.org/10.6084/m9.figshare.c.1513842
SCSIO_137	Selected temperature and salinity profiles	Generation of the gridded data	SCSIO_137	SCSIO_Gridded_TempSalt_SCSPOD14.zip	figshare	doi:10.6084/m9.figshare.c.1513842	http://dx.doi.org/10.6084/m9.figshare.c.1513842	Definitions of upper layer stratification	Generation of the gridded data	SCSIO_Gridded_Stratifications_SCSPOD14.zip	figshare	doi:10.6084/m9.figshare.c.1513842	http://dx.doi.org/10.6084/m9.figshare.c.1513842
SCSIO_138	Selected temperature and salinity profiles	Generation of the gridded data	SCSIO_138	SCSIO_Gridded_TempSalt_SCSPOD14.zip	figshare	doi:10.6084/m9.figshare.c.1513842	http://dx.doi.org/10.6084/m9.figshare.c.1513842	Definitions of upper layer stratification	Generation of the gridded data	SCSIO_Gridded_Stratifications_SCSPOD14.zip	figshare	doi:10.6084/m9.figshare.c.1513842	http://dx.doi.org/10.6084/m9.figshare.c.1513842
SCSIO_139	Selected temperature and salinity profiles	Generation of the gridded data	SCSIO_139	SCSIO_Gridded_TempSalt_SCSPOD14.zip	figshare	doi:10.6084/m9.figshare.c.1513842	http://dx.doi.org/10.6084/m9.figshare.c.1513842	Definitions of upper layer stratification	Generation of the gridded data	SCSIO_Gridded_Stratifications_SCSPOD14.zip	figshare	doi:10.6084/m9.figshare.c.1513842	http://dx.doi.org/10.6084/m9.figshare.c.1513842
SCSIO_140	Selected temperature and salinity profiles	Generation of the gridded data	SCSIO_140	SCSIO_Gridded_TempSalt_SCSPOD14.zip	figshare	doi:10.6084/m9.figshare.c.1513842	http://dx.doi.org/10.6084/m9.figshare.c.1513842	Definitions of upper layer stratification	Generation of the gridded data	SCSIO_Gridded_Stratifications_SCSPOD14.zip	figshare	doi:10.6084/m9.figshare.c.1513842	http://dx.doi.org/10.6084/m9.figshare.c.1513842
SCSIO_141	Selected temperature and salinity profiles	Generation of the gridded data	SCSIO_141	SCSIO_Gridded_TempSalt_SCSPOD14.zip	figshare	doi:10.6084/m9.figshare.c.1513842	http://dx.doi.org/10.6084/m9.figshare.c.1513842	Definitions of upper layer stratification	Generation of the gridded data	SCSIO_Gridded_Stratifications_SCSPOD14.zip	figshare	doi:10.6084/m9.figshare.c.1513842	http://dx.doi.org/10.6084/m9.figshare.c.1513842
SCSIO_142	Selected temperature and salinity profiles	Generation of the gridded data	SCSIO_142	SCSIO_Gridded_TempSalt_SCSPOD14.zip	figshare	doi:10.6084/m9.figshare.c.1513842	http://dx.doi.org/10.6084/m9.figshare.c.1513842	Definitions of upper layer stratification	Generation of the gridded data	SCSIO_Gridded_Stratifications_SCSPOD14.zip	figshare	doi:10.6084/m9.figshare.c.1513842	http://dx.doi.org/10.6084/m9.figshare.c.1513842
SCSIO_143	Selected temperature and salinity profiles	Generation of the gridded data	SCSIO_143	SCSIO_Gridded_TempSalt_SCSPOD14.zip	figshare	doi:10.6084/m9.figshare.c.1513842	http://dx.doi.org/10.6084/m9.figshare.c.1513842	Definitions of upper layer stratification	Generation of the gridded data	SCSIO_Gridded_Stratifications_SCSPOD14.zip	figshare	doi:10.6084/m9.figshare.c.1513842	http://dx.doi.org/10.6084/m9.figshare.c.1513842
SCSIO_144	Selected temperature and salinity profiles	Generation of the gridded data	SCSIO_144	SCSIO_Gridded_TempSalt_SCSPOD14.zip	figshare	doi:10.6084/m9.figshare.c.1513842	http://dx.doi.org/10.6084/m9.figshare.c.1513842	Definitions of upper layer stratification	Generation of the gridded data	SCSIO_Gridded_Stratifications_SCSPOD14.zip	figshare	doi:10.6084/m9.figshare.c.1513842	http://dx.doi.org/10.6084/m9.figshare.c.1513842
SCSIO_145	Selected temperature and salinity profiles	Generation of the gridded data	SCSIO_145	SCSIO_Gridded_TempSalt_SCSPOD14.zip	figshare	doi:10.6084/m9.figshare.c.1513842	http://dx.doi.org/10.6084/m9.figshare.c.1513842	Definitions of upper layer stratification	Generation of the gridded data	SCSIO_Gridded_Stratifications_SCSPOD14.zip	figshare	doi:10.6084/m9.figshare.c.1513842	http://dx.doi.org/10.6084/m9.figshare.c.1513842
SCSIO_146	Selected temperature and salinity profiles	Generation of the gridded data	SCSIO_146	SCSIO_Gridded_TempSalt_SCSPOD14.zip	figshare	doi:10.6084/m9.figshare.c.1513842	http://dx.doi.org/10.6084/m9.figshare.c.1513842	Definitions of upper layer stratification	Generation of the gridded data	SCSIO_Gridded_Stratifications_SCSPOD14.zip	figshare	doi:10.6084/m9.figshare.c.1513842	http://dx.doi.org/10.6084/m9.figshare.c.1513842
SCSIO_147	Selected temperature and salinity profiles	Generation of the gridded data	SCSIO_147	SCSIO_Gridded_TempSalt_SCSPOD14.zip	figshare	doi:10.6084/m9.figshare.c.1513842	http://dx.doi.org/10.6084/m9.figshare.c.1513842	Definitions of upper layer stratification	Generation of the gridded data	SCSIO_Gridded_Stratifications_SCSPOD14.zip	figshare	doi:10.6084/m9.figshare.c.1513842	http://dx.doi.org/10.6084/m9.figshare.c.1513842
SCSIO_148	Selected temperature and salinity profiles	Generation of the gridded data	SCSIO_148	SCSIO_Gridded_TempSalt_SCSPOD14.zip	figshare	doi:10.6084/m9.figshare.c.1513842	http://dx.doi.org/10.6084/m9.figshare.c.1513842	Definitions of upper layer stratification	Generation of the gridded data	SCSIO_Gridded_Stratifications_SCSPOD14.zip	figshare	doi:10.6084/m9.figshare.c.1513842	http://dx.doi.org/10.6084/m9.figshare.c.1513842
SCSIO_149	Selected temperature and salinity profiles	Generation of the gridded data	SCSIO_149	SCSIO_Gridded_TempSalt_SCSPOD14.zip	figshare	doi:10.6084/m9.figshare.c.1513842	http://dx.doi.org/10.6084/m9.figshare.c.1513842	Definitions of upper layer stratification	Generation of the gridded data	SCSIO_Gridded_Stratifications_SCSPOD14.zip	figshare	doi:10.6084/m9.figshare.c.1513842	http://dx.doi.org/10.6084/m9.figshare.c.1513842
SCSIO_150	Selected temperature and salinity profiles	Generation of the gridded data	SCSIO_150	SCSIO_Gridded_TempSalt_SCSPOD14.zip	figshare	doi:10.6084/m9.figshare.c.1513842	http://dx.doi.org/10.6084/m9.figshare.c.1513842	Definitions of upper layer stratification	Generation of the gridded data	SCSIO_Gridded_Stratifications_SCSPOD14.zip	figshare	doi:10.6084/m9.figshare.c.1513842	http://dx.doi.org/10.6084/m9.figshare.c.1513842
SCSIO_151	Selected temperature and salinity profiles	Generation of the gridded data	SCSIO_151	SCSIO_Gridded_TempSalt_SCSPOD14.zip	figshare	doi:10.6084/m9.figshare.c.1513842	http://dx.doi.org/10.6084/m9.figshare.c.1513842	Definitions of upper layer stratification	Generation of the gridded data	SCSIO_Gridded_Stratifications_SCSPOD14.zip	figshare	doi:10.6084/m9.figshare.c.1513842	http://dx.doi.org/10.6084/m9.figshare.c.1513842
SCSIO_152	Selected temperature and salinity profiles	Generation of the gridded data	SCSIO_152	SCSIO_Gridded_TempSalt_SCSPOD14.zip	figshare	doi:10.6084/m9.figshare.c.1513842	http://dx.doi.org/10.6084/m9.figshare.c.1513842	Definitions of upper layer stratification	Generation of the gridded data	SCSIO_Gridded_Stratifications_SCSPOD14.zip	figshare	doi:10.6084/m9.figshare.c.1513842	http://dx.doi.org/10.6084/m9.figshare.c.1513842
SCSIO_153	Selected temperature and salinity profiles	Generation of the gridded data	SCSIO_153	SCSIO_Gridded_TempSalt_SCSPOD14.zip	figshare	doi:10.6084/m9.figshare.c.1513842	http://dx.doi.org/10.6084/m9.figshare.c.1513842	Definitions of upper layer stratification	Generation of the gridded data	SCSIO_Gridded_Stratifications_SCSPOD14.zip	figshare	doi:10.6084/m9.figshare.c.1513842	http://dx.doi.org/10.6084/m9.figshare.c.1513842
SCSIO_154	Selected temperature and salinity profiles	Generation of the gridded data	SCSIO_154	SCSIO_Gridded_TempSalt_SCSPOD14.zip	figshare	doi:10.6084/m9.figshare.c.1513842	http://dx.doi.org/10.6084/m9.figshare.c.1513842	Definitions of upper layer stratification	Generation of the gridded data	SCSIO_Gridded_Stratifications_SCSPOD14.zip	figshare	doi:10.6084/m9.figshare.c.1513842	http://dx.doi.org/10.6084/m9.figshare.c.1513842
SCSIO_155	Selected temperature and salinity profiles	Generation of the gridded data	SCSIO_155	SCSIO_Gridded_TempSalt_SCSPOD14.zip	figshare	doi:10.6084/m9.figshare.c.1513842	http://dx.doi.org/10.6084/m9.figshare.c.1513842	Definitions of upper layer stratification	Generation of the gridded data	SCSIO_Gridded_Stratifications_SCSPOD14.zip	figshare	doi:10.6084/m9.figshare.c.1513842	http://dx.doi.org/10.6084/m9.figshare.c.1513842
SCSIO_156	Selected temperature and salinity profiles	Generation of the gridded data	SCSIO_156	SCSIO_Gridded_TempSalt_SCSPOD14.zip	figshare	doi:10.6084/m9.figshare.c.1513842	http://dx.doi.org/10.6084/m9.figshare.c.1513842	Definitions of upper layer stratification	Generation of the gridded data	SCSIO_Gridded_Stratifications_SCSPOD14.zip	figshare	doi:10.6084/m9.figshare.c.1513842	http://dx.doi.org/10.6084/m9.figshare.c.1513842
SCSIO_157	Selected temperature and salinity profiles	Generation of the gridded data	SCSIO_157	SCSIO_Gridded_TempSalt_SCSPOD14.zip	figshare	doi:10.6084/m9.figshare.c.1513842	http://dx.doi.org/10.6084/m9.figshare.c.1513842	Definitions of upper layer stratification	Generation of the gridded data	SCSIO_Gridded_Stratifications_SCSPOD14.zip	figshare	doi:10.6084/m9.figshare.c.1513842	http://dx.doi.org/10.6084/m9.figshare.c.1513842
SCSIO_158	Selected temperature and salinity profiles	Generation of the gridded data	SCSIO_158	SCSIO_Gridded_TempSalt_SCSPOD14.zip	figshare	doi:10.6084/m9.figshare.c.1513842	http://dx.doi.org/10.6084/m9.figshare.c.1513842	Definitions of upper layer stratification	Generation of the gridded data	SCSIO_Gridded_Stratifications_SCSPOD14.zip	figshare	doi:10.6084/m9.figshare.c.1513842	http://dx.doi.org/10.6084/m9.figshare.c.1513842
SCSIO_159	Selected temperature and salinity profiles	Generation of the gridded data	SCSIO_159	SCSIO_Gridded_TempSalt_SCSPOD14.zip	figshare	doi:10.6084/m9.figshare.c.1513842	http://dx.doi.org/10.6084/m9.figshare.c.1513842	Definitions of upper layer stratification	Generation of the gridded data	SCSIO_Gridded_Stratifications_SCSPOD14.zip	figshare	doi:10.6084/m9.figshare.c.1513842	http://dx.doi.org/10.6084/m9.figshare.c.1513842
SCSIO_160	Selected temperature and salinity profiles	Generation of the gridded data	SCSIO_160	SCSIO_Gridded_TempSalt_SCSPOD14.zip	figshare	doi:10.6084/m9.figshare.c.1513842	http://dx.doi.org/10.6084/m9.figshare.c.1513842	Definitions of upper layer stratification	Generation of the gridded data	SCSIO_Gridded_Stratifications_SCSPOD14.zip	figshare	doi:10.6084/m9.figshare.c.1513842	http://dx.doi.org/10.6084/m9.figshare.c.1513842
SCSIO_161	Selected temperature and salinity profiles	Generation of the gridded data	SCSIO_161	SCSIO_Gridded_TempSalt_SCSPOD14.zip	figshare	doi:10.6084/m9.figshare.c.1513842	http://dx.doi.org/10.6084/m9.figshare.c.1513842	Definitions of upper layer stratification	Generation of the gridded data	SCSIO_Gridded_Stratifications_SCSPOD14.zip	figshare	doi:10.6084/m9.figshare.c.1513842	http://dx.doi.org/10.6084/m9.figshare.c.1513842
SCSIO_162	Selected temperature and salinity profiles	Generation of the gridded data	SCSIO_162	SCSIO_Gridded_TempSalt_SCSPOD14.zip	figshare	doi:10.6084/m9.figshare.c.1513842	http://dx.doi.org/10.6084/m9.figshare.c.1513842	Definitions of upper layer stratification	Generation of the gridded data	SCSIO_Gridded_Stratifications_SCSPOD14.zip	figshare	doi:10.6084/m9.figshare.c.1513842	http://dx.doi.org/10.6084/m9.figshare.c.1513842
SCSIO_163	Selected temperature and salinity profiles	Generation of the gridded data	SCSIO_163	SCSIO_Gridded_TempSalt_SCSPOD14.zip	figshare	doi:10.6084/m9.figshare.c.1513842	http://dx.doi.org/10.6084/m9.figshare.c.1513842	Definitions of upper layer stratification	Generation of the gridded data	SCSIO_Gridded_Stratifications_SCSPOD14.zip	figshare	doi:10.6084/m9.figshare.c.1513842	http://dx.doi.org/10.6084/m9.figshare.c.1513842
SCSIO_164	Selected temperature and salinity profiles	Generation of the gridded data	SCSIO_164	SCSIO_Gridded_TempSalt_SCSPOD14.zip	figshare	doi:10.6084/m9.figshare.c.1513842	http://dx.doi.org/10.6084/m9.figshare.c.1513842	Definitions of upper layer stratification	Generation of the gridded data	SCSIO_Gridded_Stratifications_SCSPOD14.zip	figshare	doi:10.6084/m9.figshare.c.1513842	http://dx.doi.org/10.6084/m9.figshare.c.1513842
SCSIO_165	Selected temperature and salinity profiles	Generation of the gridded data	SCSIO_165	SCSIO_Gridded_TempSalt_SCSPOD14.zip	figshare	doi:10.6084/m9.figshare.c.1513842	http://dx.doi.org/10.6084/m9.figshare.c.1513842	Definitions of upper layer stratification	Generation of the gridded data	SCSIO_Gridded_Stratifications_SCSPOD14.zip	figshare	doi:10.6084/m9.figshare.c.1513842	http://dx.doi.org/10.6084/m9.figshare.c.1513842
SCSIO_166	Selected temperature and salinity profiles	Generation of the gridded data	SCSIO_166	SCSIO_Gridded_TempSalt_SCSPOD14.zip	figshare	doi:10.6084/m9.figshare.c.1513842	http://dx.doi.org/10.6084/m9.figshare.c.1513842	Definitions of upper layer stratification	Generation of the gridded data	SCSIO_Gridded_Stratifications_SCSPOD14.zip	figshare	doi:10.6084/m9.figshare.c.1513842	http://dx.doi.org/10.6084/m9.figshare.c.1513842
SCSIO_167	Selected temperature and salinity profiles	Generation of the gridded data	SCSIO_167	SCSIO_Gridded_TempSalt_SCSPOD14.zip	figshare	doi:10.6084/m9.figshare.c.1513842	http://dx.doi.org/10.6084/m9.figshare.c.1513842	Definitions of upper layer stratification	Generation of the gridded data	SCSIO_Gridded_Stratifications_SCSPOD14.zip	figshare	doi:10.6084/m9.figshare.c.1513842	http://dx.doi.org/10.6084/m9.figshare.c.1513842
SCSIO_168	Selected temperature and salinity profiles	Generation of the gridded data	SCSIO_168	SCSIO_Gridded_TempSalt_SCSPOD14.zip	figshare	doi:10.6084/m9.figshare.c.1513842	http://dx.doi.org/10.6084/m9.figshare.c.1513842	Definitions of upper layer stratification	Generation of the gridded data	SCSIO_Gridded_Stratifications_SCSPOD14.zip	figshare	doi:10.6084/m9.figshare.c.1513842	http://dx.doi.org/10.6084/m9.figshare.c.1513842
SCSIO_169	Selected temperature and salinity profiles	Generation of the gridded data	SCSIO_169	SCSIO_Gridded_TempSalt_SCSPOD14.zip	figshare	doi:10.6084/m9.figshare.c.1513842	http://dx.doi.org/10.6084/m9.figshare.c.1513842	Definitions of upper layer stratification	Generation of the gridded data	SCSIO_Gridded_Stratifications_SCSPOD14.zip	figshare	doi:10.6084/m9.figshare.c.1513842	http://dx.doi.org/10.6084/m9.figshare.c.1513842
SCSIO_170	Selected temperature and salinity profiles	Generation of the gridded data	SCSIO_170	SCSIO_Gridded_TempSalt_SCSPOD14.zip	figshare	doi:10.6084/m9.figshare.c.1513842	http://dx.doi.org/10.6084/m9.figshare.c.1513842	Definitions of upper layer stratification	Generation of the gridded data	SCSIO_Gridded_Stratifications_SCSPOD14.zip	figshare	doi:10.6084/m9.figshare.c.1513842	http://dx.doi.org/10.6084/m9.figshare.c.1513842
SCSIO_171	Selected temperature and salinity profiles	Generation of the gridded data	SCSIO_171	SCSIO_Gridded_TempSalt_SCSPOD14.zip	figshare	doi:10.6084/m9.figshare.c.1513842	http://dx.doi.org/10.6084/m9.figshare.c.1513842	Definitions of upper layer stratification	Generation of the gridded data	SCSIO_Gridded_Stratifications_SCSPOD14.zip	figshare	doi:10.6084/m9.figshare.c.1513842	http://dx.doi.org/10.6084/m9.figshare.c.1513842
SCSIO_172	Selected temperature and salinity profiles	Generation of the gridded data	SCSIO_172	SCSIO_Gridded_TempSalt_SCSPOD14.zip	figshare	doi:10.6084/m9.figshare.c.1513842	http://dx.doi.org/10.6084/m9.figshare.c.1513842	Definitions of upper layer stratification	Generation of the gridded data	SCSIO_Gridded_Stratifications_SCSPOD14.zip	figshare	doi:10.6084/m9.figshare.c.1513842	http://dx.doi.org/10.6084/m9.figshare.c.1513842
SCSIO_173	Selected temperature and salinity profiles	Generation of the gridded data	SCSIO_173	SCSIO_Gridded_TempSalt_SCSPOD14.zip	figshare	doi:10.6084/m9.figshare.c.1513842	http://dx.doi.org/10.6084/m9.figshare.c.1513842	Definitions of upper layer stratification	Generation of the gridded data	SCSIO_Gridded_Stratifications_SCSPOD14.zip	figshare	doi:10.6084/m9.figshare.c.1513842	http://dx.doi.org/10.6084/m9.figshare.c.1513842
SCSIO_174	Selected temperature and salinity profiles	Generation of the gridded data	SCSIO_174	SCSIO_Gridded_TempSalt_SCSPOD14.zip	figshare	doi:10.6084/m9.figshare.c.1513842	http://dx.doi.org/10.6084/m9.figshare.c.1513842	Definitions of upper layer stratification	Generation of the gridded data	SCSIO_Gridded_Stratifications_SCSPOD14.zip	figshare	doi:10.6084/m9.figshare.c.1513842	http://dx.doi.org/10.6084/m9.figshare.c.1513842
SCSIO_175	Selected temperature and salinity profiles	Generation of the gridded data	SCSIO_175	SCSIO_Gridded_TempSalt_SCSPOD14.zip	figshare	doi:10.6084/m9.figshare.c.1513842	http://dx.doi.org/10.6084/m9.figshare.c.1513842	Definitions of upper layer stratification	Generation of the gridded data	SCSIO_Gridded_Stratifications_SCSPOD14.zip	figshare	doi:10.6084/m9.figshare.c.1513842	http://dx.doi.org/10.6084/m9.figshare.c.1513842
SCSIO_176	Selected temperature and salinity profiles	Generation of the gridded data	SCSIO_176	SCSIO_Gridded_TempSalt_SCSPOD14.zip	figshare	doi:10.6084/m9.figshare.c.1513842	http://dx.doi.org/10.6084/m9.figshare.c.1513842	Definitions of upper layer stratification	Generation of the gridded data	SCSIO_Gridded_Stratifications_SCSPOD14.zip	figshare	doi:10.6084/m9.figshare.c.1513842	http://dx.doi.org/10.6084/m9.figshare.c.1513842
SCSIO_177	Selected temperature and salinity profiles	Generation of the gridded data	SCSIO_177	SCSIO_Gridded_TempSalt_SCSPOD14.zip	figshare	doi:10.6084/m9.figshare.c.1513842	http://dx.doi.org/10.6084/m9.figshare.c.1513842	Definitions of upper layer stratification	Generation of the gridded data	SCSIO_Gridded_Stratifications_SCSPOD14.zip	figshare	doi:10.6084/m9.figshare.c.1513842	http://dx.doi.org/10.6084/m9.figshare.c.1513842
SCSIO_178	Selected temperature and salinity profiles	Generation of the gridded data	SCSIO_178	SCSIO_Gridded_TempSalt_SCSPOD14.zip	figshare	doi:10.6084/m9.figshare.c.1513842	http://dx.doi.org/10.6084/m9.figshare.c.1513842	Definitions of upper layer stratification	Generation of the gridded data	SCSIO_Gridded_Stratifications_SCSPOD14.zip	figshare	doi:10.6084/m9.figshare.c.1513842	http://dx.doi.org/10.6084/m9.figshare.c.1513842
SCSIO_179	Selected temperature and salinity profiles	Generation of the gridded data	SCSIO_179	SCSIO_Gridded_TempSalt_SCSPOD14.zip	figshare	doi:10.6084/m9.figshare.c.1513842	http://dx.doi.org/10.6084/m9.figshare.c.1513842	Definitions of upper layer stratification	Generation of the gridded data	SCSIO_Gridded_Stratifications_SCSPOD14.zip	figshare	doi:10.6084/m9.figshare.c.1513842	http://dx.doi.org/10.6084/m9.figshare.c.1513842
SCSIO_180	Selected temperature and salinity profiles	Generation of the gridded data	SCSIO_180	SCSIO_Gridded_TempSalt_SCSPOD14.zip	figshare	doi:10.6084/m9.figshare.c.1513842	http://dx.doi.org/10.6084/m9.figshare.c.1513842	Definitions of upper layer stratification	Generation of the gridded data	SCSIO_Gridded_Stratifications_SCSPOD14.zip	figshare	doi:10.6084/m9.figshare.c.1513842	http://dx.doi.org/10.6084/m9.figshare.c.1513842
SCSIO_181	Selected temperature and salinity profiles	Generation of the gridded data	SCSIO_181	SCSIO_Gridded_TempSalt_SCSPOD14.zip	figshare	doi:10.6084/m9.figshare.c.1513842	http://dx.doi.org/10.6084/m9.figshare.c.1513842	Definitions of upper layer stratification	Generation of the gridded data	SCSIO_Gridded_Stratifications_SCSPOD14.zip	figshare	doi:10.6084/m9.figshare.c.1513842	http://dx.doi.org/10.6084/m9.figshare.c.1513842
SCSIO_182	Selected temperature and salinity profiles	Generation of the gridded data	SCSIO_182	SCSIO_Gridded_TempSalt_SCSPOD14.zip	figshare	doi:10.6084/m9.figshare.c.1513842	http://dx.doi.org/10.6084/m9.figshare.c.1513842	Definitions of upper layer stratification	Generation of the gridded data	SCSIO_Gridded_Stratifications_SCSPOD14.zip	figshare	doi:10.6084/m9.figshare.c.1513842	http://dx.doi.org/10.6084/m9.figshare.c.1513842
SCSIO_183	Selected temperature and salinity profiles	Generation of the gridded data	SCSIO_183	SCSIO_Gridded_TempSalt_SCSPOD14.zip	figshare	doi:10.6084/m9.figshare.c.1513842	http://dx.doi.org/10.6084/m9.figshare.c.1513842	Definitions of upper layer stratification	Generation of the gridded data	SCSIO_Gridded_Stratifications_SCSPOD14.zip	figshare	doi:10.6084/m9.figshare.c.1513842	http://dx.doi.org/10.6084/m9.figshare.c.1513842
SCSIO_184	Selected temperature and salinity profiles	Generation of the gridded data	SCSIO_184	SCSIO_Gridded_TempSalt_SCSPOD14.zip	figshare	doi:10.6084/m9.figshare.c.1513842	http://dx.doi.org/10.6084/m9.figshare.c.1513842	Definitions of upper layer stratification	Generation of the gridded data	SCSIO_Gridded_Stratifications_SCSPOD14.zip	figshare	doi:10.6084/m9.figshare.c.1513842	http://dx.doi.org/10.6084/m9.figshare.c.1513842
SCSIO_185	Selected temperature and salinity profiles	Generation of the gridded data	SCSIO_185	SCSIO_Gridded_TempSalt_SCSPOD14.zip	figshare	doi:10.6084/m9.figshare.c.1513842	http://dx.doi.org/10.6084/m9.figshare.c.1513842	Definitions of upper layer stratification	Generation of the gridded data	SCSIO_Gridded_Stratifications_SCSPOD14.zip	figshare	doi:10.6084/m9.figshare.c.1513842	http://dx.doi.org/10.6084/m9.figshare.c.1513842
SCSIO_186	Selected temperature and salinity profiles	Generation of the gridded data	SCSIO_186	SCSIO_Gridded_TempSalt_SCSPOD14.zip	figshare	doi:10.6084/m9.figshare.c.1513842	http://dx.doi.org/10.6084/m9.figshare.c.1513842	Definitions of upper layer stratification	Generation of the gridded data	SCSIO_Gridded_Stratifications_SCSPOD14.zip	figshare	doi:10.6084/m9.figshare.c.1513842	http://dx.doi.org/10.6084/m9.figshare.c.1513842
SCSIO_187	Selected temperature and salinity profiles	Generation of the gridded data	SCSIO_187	SCSIO_Gridded_TempSalt_SCSPOD14.zip	figshare	doi:10.6084/m9.figshare.c.1513842	http://dx.doi.org/10.6084/m9.figshare.c.1513842	Definitions of upper layer stratification	Generation of the gridded data	SCSIO_Gridded_Stratifications_SCSPOD14.zip	figshare	doi:10.6084/m9.figshare.c.1513842	http://dx.doi.org/10.6084/m9.figshare.c.1513842
SCSIO_188	Selected temperature and salinity profiles	Generation of the gridded data	SCSIO_188	SCSIO_Gridded_TempSalt_SCSPOD14.zip	figshare	doi:10.6084/m9.figshare.c.1513842	http://dx.doi.org/10.6084/m9.figshare.c.1513842	Definitions of upper layer stratification	Generation of the gridded data	SCSIO_Gridded_Stratifications_SCSPOD14.zip	figshare	doi:10.6084/m9.figshare.c.1513842	http://dx.doi.org/10.6084/m9.figshare.c.1513842
SCSIO_189	Selected temperature and salinity profiles	Generation of the gridded data	SCSIO_189	SCSIO_Gridded_TempSalt_SCSPOD14.zip	figshare	doi:10.6084/m9.figshare.c.1513842	http://dx.doi.org/10.6084/m9.figshare.c.1513842	Definitions of upper layer stratification	Generation of the gridded data	SCSIO_Gridded_Stratifications_SCSPOD14.zip	figshare	doi:10.6084/m9.figshare.c.1513842	http://dx.doi.org/10.6084/m9.figshare.c.1513842
SCSIO_190	Selected temperature and salinity profiles	Generation of the gridded data	SCSIO_190	SCSIO_Gridded_TempSalt_SCSPOD14.zip	figshare	doi:10.6084/m9.figshare.c.1513842	http://dx.doi.org/10.6084/m9.figshare.c.1513842	Definitions of upper layer stratification	Generation of the gridded data	SCSIO_Gridded_Stratifications_SCSPOD14.zip	figshare	doi:10.6084/m9.figshare.c.1513842	http://dx.doi.org/10.6084/m9.figshare.c.1513842
SCSIO_191	Selected temperature and salinity profiles	Generation of the gridded data	SCSIO_191	SCSIO_Gridded_TempSalt_SCSPOD14.zip	figshare	doi:10.6084/m9.figshare.c.1513842	http://dx.doi.org/10.6084/m9.figshare.c.1513842	Definitions of upper layer stratification	Generation of the gridded data	SCSIO_Gridded_Stratifications_SCSPOD14.zip	figshare	doi:10.6084/m9.figshare.c.1513842	http://dx.doi.org/10.6084/m9.figshare.c.1513842
SCSIO_192	Selected temperature and salinity profiles	Generation of the gridded data	SCSIO_192	SCSIO_Gridded_TempSalt_SCSPOD14.zip	figshare	doi:10.6084/m9.figshare.c.1513842	http://dx.doi.org/10.6084/m9.figshare.c.1513842	Definitions of upper layer stratification	Generation of the gridded data	SCSIO_Gridded_Stratifications_SCSPOD14.zip	figshare	doi:10.6084/m9.figshare.c.1513842	http://dx.doi.org/10.6084/m9.figshare.c.1513842
SCSIO_193	Selected temperature and salinity profiles	Generation of the gridded data	SCSIO_193	SCSIO_Gridded_TempSalt_SCSPOD14.zip	figshare	doi:10.6084/m9.figshare.c.1513842	http://dx.doi.org/10.6084/m9.figshare.c.1513842	Definitions of upper layer stratification	Generation of the gridded data	SCSIO_Gridded_Stratifications_SCSPOD14.zip	figshare	doi:10.6084/m9.figshare.c.1513842	http://dx.doi.org/10.6084/m9.figshare.c.1513842
SCSIO_194	Selected temperature and salinity profiles	Generation of the gridded data	SCSIO_194	SCSIO_Gridded_TempSalt_SCSPOD14.zip	figshare	doi:10.6084/m9.figshare.c.1513842	http://dx.doi.org/10.6084/m9.figshare.c.1513842	Definitions of upper layer stratification	Generation of the gridded data	SCSIO_Gridded_Stratifications_SCSPOD14.zip	figshare	doi:10.6084/m9.figshare.c.1513842	http://dx.doi.org/10.6084/m9.figshare.c.1513842
SCSIO_195	Selected temperature and salinity profiles	Generation of the gridded data	SCSIO_195	SCSIO_Gridded_TempSalt_SCSPOD14.zip	figshare	doi:10.6084/m9.figshare.c.1513842	http://dx.doi.org/10.6084/m9.figshare.c.1513842	Definitions of upper layer stratification	Generation of the gridded data	SCSIO_Gridded_Stratifications_SCSPOD14.zip	figshare	doi:10.6084/m9.figshare.c.1513842	http://dx.doi.org/10.6084/m9.figshare.c.1513842
SCSIO_196	Selected temperature and salinity profiles	Generation of the gridded data	SCSIO_196	SCSIO_Gridded_TempSalt_SCSPOD14.zip	figshare	doi:10.6084/m9.figshare.c.1513842	http://dx.doi.org/10.6084/m9.figshare.c.1513842	Definitions of upper layer stratification	Generation of the gridded data	SCSIO_Gridded_Stratifications_SCSPOD14.zip	figshare	doi:10.6084/m9.figshare.c.1513842	http://dx.doi.org/10.6084/m9.figshare.c.1513842
SCSIO_197	Selected temperature and salinity profiles	Generation of the gridded data	SCSIO_197	SCSIO_Gridded_TempSalt_SCSPOD14.zip	figshare	doi:10.6084/m9.figshare.c.1513842	http://dx.doi.org/10.6084/m9.figshare.c.1513842	Definitions of upper layer stratification	Generation of the gridded data	SCSIO_Gridded_Stratifications_SCSPOD14.zip	figshare	doi:10.6084/m9.figshare.c.1513842	http://dx.doi.org/10.6084/m9.figshare.c.1513842
SCSIO_198	Selected temperature and salinity profiles	Generation of the gridded data	SCSIO_198	SCSIO_Gridded_TempSalt_SCSPOD14.zip	figshare	doi:10.6084/m9.figshare.c.1513842	http://dx.doi.org/10.6084/m9.figshare.c.1513842	Definitions of upper layer stratification	Generation of the gridded data	SCSIO_Gridded_Stratifications_SCSPOD14.zip	figshare	doi:10.6084/m9.figshare.c.1513842	http://dx.doi.org/10.6084/m9.figshare.c.1513842
SCSIO_199	Selected temperature and salinity profiles	Generation of the gridded data	SCSIO_199	SCSIO_Gridded_TempSalt_SCSPOD14.zip	figshare	doi:10.6084/m9.figshare.c.1513842	http://dx.doi.org/10.6084/m9.figshare.c.1513842	Definitions of upper layer stratification	Generation of the gridded data	SCSIO_Gridded_Stratifications_SCSPOD14.zip	figshare	doi:10.6084/m9.figshare.c.1513842	http://dx.doi.org/10.6084/m9.figshare.c.1513842
SCSIO_200	Selected temperature and salinity profiles	Generation of the gridded data	SCSIO_200	SCSIO_Gridded_TempSalt_SCSPOD14.zip	figshare	doi:10.6084/m9.figshare.c.1513842	http://dx.doi.org/10.6084/m9.figshare.c.1513842	Definitions of upper layer stratification	Generation of the gridded data	SCSIO_Gridded_Stratifications_SCSPOD14.zip	figshare	doi:10.6084/m9.figshare.c.1513842	http://dx.doi.org/10.6084/m9.figshare.c.1513842
SCSIO_201	Selected temperature and salinity profiles	Generation of the gridded data	SCSIO_201	SCSIO_Gridded_TempSalt_SCSPOD14.zip	figshare	doi:10.6084/m9.figshare.c.1513842	http://dx.doi.org/10.6084/m9.figshare.c.1513842	Definitions of upper layer stratification	Generation of the gridded data	SCSIO_Gridded_Stratifications_SCSPOD14.zip	figshare	doi:10.6084/m9.figshare.c.1513842	http://dx.doi.org/10.6084/m9.figshare.c.1513842
SCSIO_202	Selected temperature and salinity profiles	Generation of the gridded data	SCSIO_202	SCSIO_Gridded_TempSalt_SCSPOD14.zip	figshare	doi:10.6084/m9.figshare.c.1513842	http://dx.doi.org/10.6084/m9.figshare.c.1513842	Definitions of upper layer stratification	Generation of the gridded data	SCSIO_Gridded_Stratifications_SCSPOD14.zip	figshare	doi:10.6084/m9.figshare.c.1513842	http://dx.doi.org/10.6084/m9.figshare.c.1513842
SCSIO_203	Selected temperature and salinity profiles	Generation of the gridded data	SCSIO_203	SCSIO_Gridded_TempSalt_SCSPOD14.zip	figshare	doi:10.6084/m9.figshare.c.1513842	http://dx.doi.org/10.6084/m9.figshare.c.1513842	Definitions of upper layer stratification	Generation of the gridded data	SCSIO_Gridded_Stratifications_SCSPOD14.zip	figshare	doi:10.6084/m9.figshare.c.1513842	http://dx.doi.org/10.6084/m9.figshare.c.1513842
